# Supplementary material for: Access to Spirooxindole-Fused Cyclopentanes via a Stereoselective Organocascade Reaction Using Bifunctional Catalysis
Source: J Org Chem. 2023 Jan 27;88(12):7724–35. doi: 10.1021/acs.joc.2c02478 (PMC10278142; doi:10.1021/acs.joc.2c02478)
Supplement: Supplementary file 2 — jo2c02478_si_002.zip [file jo2c02478_si_002.zip]

Archive with 5,477 entries (4,875 files):
- Control_experiments/with_base/
- Control_experiments/with_base/19F/
- Control_experiments/with_base/19F/0hr.fid/
- Control_experiments/with_base/19F/0hr.fid/fid
- Control_experiments/with_base/19F/0hr.fid/log
- Control_experiments/with_base/19F/0hr.fid/procpar
- Control_experiments/with_base/19F/0hr.fid/text
- Control_experiments/with_base/19F/1hr.fid/
- Control_experiments/with_base/19F/1hr.fid/fid
- Control_experiments/with_base/19F/1hr.fid/log
- Control_experiments/with_base/19F/1hr.fid/procpar
- Control_experiments/with_base/19F/1hr.fid/text
- Control_experiments/with_base/19F/24hrs.fid/
- Control_experiments/with_base/19F/24hrs.fid/fid
- Control_experiments/with_base/19F/24hrs.fid/log
- Control_experiments/with_base/19F/24hrs.fid/procpar
- Control_experiments/with_base/19F/24hrs.fid/text
- Control_experiments/with_base/19F/2hrs.fid/
- Control_experiments/with_base/19F/2hrs.fid/fid
- Control_experiments/with_base/19F/2hrs.fid/log
- Control_experiments/with_base/19F/2hrs.fid/procpar
- Control_experiments/with_base/19F/2hrs.fid/text
- Control_experiments/with_base/19F/4hrs.fid/
- Control_experiments/with_base/19F/4hrs.fid/fid
- Control_experiments/with_base/19F/4hrs.fid/log
- Control_experiments/with_base/19F/4hrs.fid/procpar
- Control_experiments/with_base/19F/4hrs.fid/text
- Control_experiments/with_base/19F/8hrs.fid/
- Control_experiments/with_base/19F/8hrs.fid/fid
- Control_experiments/with_base/19F/8hrs.fid/log
- Control_experiments/with_base/19F/8hrs.fid/procpar
- Control_experiments/with_base/19F/8hrs.fid/text
- Control_experiments/with_base/1H/
- Control_experiments/with_base/1H/0hr.fid/
- Control_experiments/with_base/1H/0hr.fid/fid
- Control_experiments/with_base/1H/0hr.fid/log
- Control_experiments/with_base/1H/0hr.fid/procpar
- Control_experiments/with_base/1H/0hr.fid/text
- Control_experiments/with_base/1H/1hr.fid/
- Control_experiments/with_base/1H/1hr.fid/fid
- Control_experiments/with_base/1H/1hr.fid/log
- Control_experiments/with_base/1H/1hr.fid/procpar
- Control_experiments/with_base/1H/1hr.fid/text
- Control_experiments/with_base/1H/24hrs.fid/
- Control_experiments/with_base/1H/24hrs.fid/fid
- Control_experiments/with_base/1H/24hrs.fid/log
- Control_experiments/with_base/1H/24hrs.fid/procpar
- Control_experiments/with_base/1H/24hrs.fid/text
- Control_experiments/with_base/1H/2hrs.fid/
- Control_experiments/with_base/1H/2hrs.fid/fid
- Control_experiments/with_base/1H/2hrs.fid/log
- Control_experiments/with_base/1H/2hrs.fid/procpar
- Control_experiments/with_base/1H/2hrs.fid/text
- Control_experiments/with_base/1H/4hrs.fid/
- Control_experiments/with_base/1H/4hrs.fid/fid
- Control_experiments/with_base/1H/4hrs.fid/log
- Control_experiments/with_base/1H/4hrs.fid/procpar
- Control_experiments/with_base/1H/4hrs.fid/text
- Control_experiments/with_base/1H/8hrs.fid/
- Control_experiments/with_base/1H/8hrs.fid/fid
- Control_experiments/with_base/1H/8hrs.fid/log
- Control_experiments/with_base/1H/8hrs.fid/procpar
- Control_experiments/with_base/1H/8hrs.fid/text
- Control_experiments/without_base/
- Control_experiments/without_base/19F/
- Control_experiments/without_base/19F/0hr.fid/
- Control_experiments/without_base/19F/0hr.fid/fid
- Control_experiments/without_base/19F/0hr.fid/log
- Control_experiments/without_base/19F/0hr.fid/procpar
- Control_experiments/without_base/19F/0hr.fid/text
- Control_experiments/without_base/19F/1hr.fid/
- Control_experiments/without_base/19F/1hr.fid/fid
- Control_experiments/without_base/19F/1hr.fid/log
- Control_experiments/without_base/19F/1hr.fid/procpar
- Control_experiments/without_base/19F/1hr.fid/text
- Control_experiments/without_base/19F/24hrs.fid/
- Control_experiments/without_base/19F/24hrs.fid/fid
- Control_experiments/without_base/19F/24hrs.fid/log
- Control_experiments/without_base/19F/24hrs.fid/procpar
- Control_experiments/without_base/19F/24hrs.fid/text
- Control_experiments/without_base/19F/2hrs.fid/
- Control_experiments/without_base/19F/2hrs.fid/fid
- Control_experiments/without_base/19F/2hrs.fid/log
- Control_experiments/without_base/19F/2hrs.fid/procpar
- Control_experiments/without_base/19F/2hrs.fid/text
- Control_experiments/without_base/19F/4hrs.fid/
- Control_experiments/without_base/19F/4hrs.fid/fid
- Control_experiments/without_base/19F/4hrs.fid/log
- Control_experiments/without_base/19F/4hrs.fid/procpar
- Control_experiments/without_base/19F/4hrs.fid/text
- Control_experiments/without_base/19F/8hrs.fid/
- Control_experiments/without_base/19F/8hrs.fid/fid
- Control_experiments/without_base/19F/8hrs.fid/log
- Control_experiments/without_base/19F/8hrs.fid/procpar
- Control_experiments/without_base/19F/8hrs.fid/text
- Control_experiments/without_base/1H/
- Control_experiments/without_base/1H/0hr.fid/
- Control_experiments/without_base/1H/0hr.fid/fid
- Control_experiments/without_base/1H/0hr.fid/log
- Control_experiments/without_base/1H/0hr.fid/procpar
- Control_experiments/without_base/1H/0hr.fid/text
- Control_experiments/without_base/1H/1hr.fid/
- Control_experiments/without_base/1H/1hr.fid/fid
- Control_experiments/without_base/1H/1hr.fid/log
- Control_experiments/without_base/1H/1hr.fid/procpar
- Control_experiments/without_base/1H/1hr.fid/text
- Control_experiments/without_base/1H/24hrs.fid/
- Control_experiments/without_base/1H/24hrs.fid/fid
- Control_experiments/without_base/1H/24hrs.fid/log
- Control_experiments/without_base/1H/24hrs.fid/procpar
- Control_experiments/without_base/1H/24hrs.fid/text
- Control_experiments/without_base/1H/2hrs.fid/
- Control_experiments/without_base/1H/2hrs.fid/fid
- Control_experiments/without_base/1H/2hrs.fid/log
- Control_experiments/without_base/1H/2hrs.fid/procpar
- Control_experiments/without_base/1H/2hrs.fid/text
- Control_experiments/without_base/1H/4hrs.fid/
- Control_experiments/without_base/1H/4hrs.fid/fid
- Control_experiments/without_base/1H/4hrs.fid/log
- Control_experiments/without_base/1H/4hrs.fid/procpar
- Control_experiments/without_base/1H/4hrs.fid/text
- Control_experiments/without_base/1H/8hrs.fid/
- Control_experiments/without_base/1H/8hrs.fid/fid
- Control_experiments/without_base/1H/8hrs.fid/log
- Control_experiments/without_base/1H/8hrs.fid/procpar
- Control_experiments/without_base/1H/8hrs.fid/text
- Further_trans/10_DIBAL_red/
- Further_trans/10_DIBAL_red/13C/
- Further_trans/10_DIBAL_red/13C/acqu
- Further_trans/10_DIBAL_red/13C/acqus
- Further_trans/10_DIBAL_red/13C/audita.txt
- Further_trans/10_DIBAL_red/13C/cpdprg2
- Further_trans/10_DIBAL_red/13C/fid
- Further_trans/10_DIBAL_red/13C/format.temp
- Further_trans/10_DIBAL_red/13C/fq1list
- Further_trans/10_DIBAL_red/13C/pdata/
- Further_trans/10_DIBAL_red/13C/pdata/1/
- Further_trans/10_DIBAL_red/13C/pdata/1/outd
- Further_trans/10_DIBAL_red/13C/pdata/1/proc
- Further_trans/10_DIBAL_red/13C/pdata/1/procs
- Further_trans/10_DIBAL_red/13C/pdata/1/title
- Further_trans/10_DIBAL_red/13C/precom.output
- Further_trans/10_DIBAL_red/13C/prosol_History
- Further_trans/10_DIBAL_red/13C/pulseprogram
- Further_trans/10_DIBAL_red/13C/scon2
- Further_trans/10_DIBAL_red/13C/shimvalues
- Further_trans/10_DIBAL_red/13C/specpar
- Further_trans/10_DIBAL_red/13C/stanprogram6583
- Further_trans/10_DIBAL_red/13C/topshimreport
- Further_trans/10_DIBAL_red/13C/uxnmr.info
- Further_trans/10_DIBAL_red/13C/uxnmr.par
- Further_trans/10_DIBAL_red/13C/vtc_pid_settings
- Further_trans/10_DIBAL_red/1H/
- Further_trans/10_DIBAL_red/1H/acqu
- Further_trans/10_DIBAL_red/1H/acqus
- Further_trans/10_DIBAL_red/1H/audita.txt
- Further_trans/10_DIBAL_red/1H/fid
- Further_trans/10_DIBAL_red/1H/format.temp
- Further_trans/10_DIBAL_red/1H/fq1list
- Further_trans/10_DIBAL_red/1H/pdata/
- Further_trans/10_DIBAL_red/1H/pdata/1/
- Further_trans/10_DIBAL_red/1H/pdata/1/outd
- Further_trans/10_DIBAL_red/1H/pdata/1/proc
- Further_trans/10_DIBAL_red/1H/pdata/1/procs
- Further_trans/10_DIBAL_red/1H/pdata/1/title
- Further_trans/10_DIBAL_red/1H/precom.output
- Further_trans/10_DIBAL_red/1H/prosol_History
- Further_trans/10_DIBAL_red/1H/pulseprogram
- Further_trans/10_DIBAL_red/1H/scon2
- Further_trans/10_DIBAL_red/1H/shimvalues
- Further_trans/10_DIBAL_red/1H/specpar
- Further_trans/10_DIBAL_red/1H/stanprogram6583
- Further_trans/10_DIBAL_red/1H/topshimreport
- Further_trans/10_DIBAL_red/1H/uxnmr.info
- Further_trans/10_DIBAL_red/1H/uxnmr.par
- Further_trans/10_DIBAL_red/1H/vtc_pid_settings
- Further_trans/10_DIBAL_red/COSY/
- Further_trans/10_DIBAL_red/COSY/acqu
- Further_trans/10_DIBAL_red/COSY/acqu2
- Further_trans/10_DIBAL_red/COSY/acqu2s
- Further_trans/10_DIBAL_red/COSY/acqus
- Further_trans/10_DIBAL_red/COSY/audita.txt
- Further_trans/10_DIBAL_red/COSY/EA
- Further_trans/10_DIBAL_red/COSY/format.temp
- Further_trans/10_DIBAL_red/COSY/fq1list
- Further_trans/10_DIBAL_red/COSY/gpnam1
- Further_trans/10_DIBAL_red/COSY/gpnam2
- Further_trans/10_DIBAL_red/COSY/gpnam3
- Further_trans/10_DIBAL_red/COSY/gradient_calib
- Further_trans/10_DIBAL_red/COSY/pdata/
- Further_trans/10_DIBAL_red/COSY/pdata/1/
- Further_trans/10_DIBAL_red/COSY/pdata/1/clevels
- Further_trans/10_DIBAL_red/COSY/pdata/1/outd
- Further_trans/10_DIBAL_red/COSY/pdata/1/proc
- Further_trans/10_DIBAL_red/COSY/pdata/1/proc2
- Further_trans/10_DIBAL_red/COSY/pdata/1/proc2s
- Further_trans/10_DIBAL_red/COSY/pdata/1/procs
- Further_trans/10_DIBAL_red/COSY/pdata/1/title
- Further_trans/10_DIBAL_red/COSY/precom.output
- Further_trans/10_DIBAL_red/COSY/prosol_History
- Further_trans/10_DIBAL_red/COSY/pulseprogram
- Further_trans/10_DIBAL_red/COSY/scon2
- Further_trans/10_DIBAL_red/COSY/ser
- Further_trans/10_DIBAL_red/COSY/shimvalues
- Further_trans/10_DIBAL_red/COSY/specpar
- Further_trans/10_DIBAL_red/COSY/stanprogram6583
- Further_trans/10_DIBAL_red/COSY/uxnmr.info
- Further_trans/10_DIBAL_red/COSY/uxnmr.par
- Further_trans/10_DIBAL_red/COSY/vtc_pid_settings
- Further_trans/10_DIBAL_red/DEPT/
- Further_trans/10_DIBAL_red/DEPT/acqu
- Further_trans/10_DIBAL_red/DEPT/acqus
- Further_trans/10_DIBAL_red/DEPT/audita.txt
- Further_trans/10_DIBAL_red/DEPT/cpdprg2
- Further_trans/10_DIBAL_red/DEPT/fid
- Further_trans/10_DIBAL_red/DEPT/format.temp
- Further_trans/10_DIBAL_red/DEPT/fq1list
- Further_trans/10_DIBAL_red/DEPT/pdata/
- Further_trans/10_DIBAL_red/DEPT/pdata/1/
- Further_trans/10_DIBAL_red/DEPT/pdata/1/outd
- Further_trans/10_DIBAL_red/DEPT/pdata/1/proc
- Further_trans/10_DIBAL_red/DEPT/pdata/1/procs
- Further_trans/10_DIBAL_red/DEPT/pdata/1/title
- Further_trans/10_DIBAL_red/DEPT/precom.output
- Further_trans/10_DIBAL_red/DEPT/prosol_History
- Further_trans/10_DIBAL_red/DEPT/pulseprogram
- Further_trans/10_DIBAL_red/DEPT/scon2
- Further_trans/10_DIBAL_red/DEPT/shimvalues
- Further_trans/10_DIBAL_red/DEPT/specpar
- Further_trans/10_DIBAL_red/DEPT/spnam5
- Further_trans/10_DIBAL_red/DEPT/stanprogram6583
- Further_trans/10_DIBAL_red/DEPT/uxnmr.info
- Further_trans/10_DIBAL_red/DEPT/uxnmr.par
- Further_trans/10_DIBAL_red/DEPT/vtc_pid_settings
- Further_trans/10_DIBAL_red/HMBC/
- Further_trans/10_DIBAL_red/HMBC/acqu
- Further_trans/10_DIBAL_red/HMBC/acqu2
- Further_trans/10_DIBAL_red/HMBC/acqu2s
- Further_trans/10_DIBAL_red/HMBC/acqus
- Further_trans/10_DIBAL_red/HMBC/audita.txt
- Further_trans/10_DIBAL_red/HMBC/EA
- Further_trans/10_DIBAL_red/HMBC/format.temp
- Further_trans/10_DIBAL_red/HMBC/fq1list
- Further_trans/10_DIBAL_red/HMBC/gpnam1
- Further_trans/10_DIBAL_red/HMBC/gpnam2
- Further_trans/10_DIBAL_red/HMBC/gpnam3
- Further_trans/10_DIBAL_red/HMBC/gradient_calib
- Further_trans/10_DIBAL_red/HMBC/pdata/
- Further_trans/10_DIBAL_red/HMBC/pdata/1/
- Further_trans/10_DIBAL_red/HMBC/pdata/1/clevels
- Further_trans/10_DIBAL_red/HMBC/pdata/1/outd
- Further_trans/10_DIBAL_red/HMBC/pdata/1/proc
- Further_trans/10_DIBAL_red/HMBC/pdata/1/proc2
- Further_trans/10_DIBAL_red/HMBC/pdata/1/proc2s
- Further_trans/10_DIBAL_red/HMBC/pdata/1/procs
- Further_trans/10_DIBAL_red/HMBC/pdata/1/title
- Further_trans/10_DIBAL_red/HMBC/precom.output
- Further_trans/10_DIBAL_red/HMBC/prosol_History
- Further_trans/10_DIBAL_red/HMBC/pulseprogram
- Further_trans/10_DIBAL_red/HMBC/scon2
- Further_trans/10_DIBAL_red/HMBC/ser
- Further_trans/10_DIBAL_red/HMBC/shimvalues
- Further_trans/10_DIBAL_red/HMBC/specpar
- Further_trans/10_DIBAL_red/HMBC/stanprogram6583
- Further_trans/10_DIBAL_red/HMBC/uxnmr.info
- Further_trans/10_DIBAL_red/HMBC/uxnmr.par
- Further_trans/10_DIBAL_red/HMBC/vtc_pid_settings
- Further_trans/10_DIBAL_red/HSQC/
- Further_trans/10_DIBAL_red/HSQC/acqu
- Further_trans/10_DIBAL_red/HSQC/acqu2
- Further_trans/10_DIBAL_red/HSQC/acqu2s
- Further_trans/10_DIBAL_red/HSQC/acqus
- Further_trans/10_DIBAL_red/HSQC/audita.txt
- Further_trans/10_DIBAL_red/HSQC/cpdprg2
- Further_trans/10_DIBAL_red/HSQC/EA
- Further_trans/10_DIBAL_red/HSQC/format.temp
- Further_trans/10_DIBAL_red/HSQC/fq1list
- Further_trans/10_DIBAL_red/HSQC/gpnam1
- Further_trans/10_DIBAL_red/HSQC/gpnam2
- Further_trans/10_DIBAL_red/HSQC/gpnam3
- Further_trans/10_DIBAL_red/HSQC/gradient_calib
- Further_trans/10_DIBAL_red/HSQC/pdata/
- Further_trans/10_DIBAL_red/HSQC/pdata/1/
- Further_trans/10_DIBAL_red/HSQC/pdata/1/clevels
- Further_trans/10_DIBAL_red/HSQC/pdata/1/outd
- Further_trans/10_DIBAL_red/HSQC/pdata/1/proc
- Further_trans/10_DIBAL_red/HSQC/pdata/1/proc2
- Further_trans/10_DIBAL_red/HSQC/pdata/1/proc2s
- Further_trans/10_DIBAL_red/HSQC/pdata/1/procs
- Further_trans/10_DIBAL_red/HSQC/pdata/1/title
- Further_trans/10_DIBAL_red/HSQC/precom.output
- Further_trans/10_DIBAL_red/HSQC/prosol_History
- Further_trans/10_DIBAL_red/HSQC/pulseprogram
- Further_trans/10_DIBAL_red/HSQC/scon2
- Further_trans/10_DIBAL_red/HSQC/ser
- Further_trans/10_DIBAL_red/HSQC/shimvalues
- Further_trans/10_DIBAL_red/HSQC/specpar
- Further_trans/10_DIBAL_red/HSQC/stanprogram6583
- Further_trans/10_DIBAL_red/HSQC/uxnmr.info
- Further_trans/10_DIBAL_red/HSQC/uxnmr.par
[truncated: 5,177 more entries]
