# Supplementary material for: Access to Spirooxindole-Fused Cyclopentanes via a Stereoselective Organocascade Reaction Using Bifunctional Catalysis
Source: J Org Chem. 2023 Jan 27;88(12):7724–35. doi: 10.1021/acs.joc.2c02478 (PMC10278142; doi:10.1021/acs.joc.2c02478)
Supplement: Supplementary file 2 — jo2c02478_si_002.zip [file jo2c02478_si_002.zip › Control_experiments/with_base/19F/24hrs.fid/log]

Thu Nov 17 12:08:41 2022: Experiment started
Thu Nov 17 12:08:55 2022: BS 1 completed
Thu Nov 17 12:09:04 2022: BS 2 completed
Thu Nov 17 12:09:12 2022: BS 3 completed
Thu Nov 17 12:09:21 2022: BS 4 completed
Thu Nov 17 12:09:30 2022: BS 5 completed
Thu Nov 17 12:09:38 2022: BS 6 completed
Thu Nov 17 12:09:47 2022: BS 7 completed
Thu Nov 17 12:09:56 2022: BS 8 completed
