# Supplementary material for: Access to Spirooxindole-Fused Cyclopentanes via a Stereoselective Organocascade Reaction Using Bifunctional Catalysis
Source: J Org Chem. 2023 Jan 27;88(12):7724–35. doi: 10.1021/acs.joc.2c02478 (PMC10278142; doi:10.1021/acs.joc.2c02478)
Supplement: Supplementary file 2 — jo2c02478_si_002.zip [file jo2c02478_si_002.zip › Control_experiments/without_base/19F/1hr.fid/log]

Wed Nov 16 11:03:23 2022: Experiment started
Wed Nov 16 11:03:37 2022: BS 1 completed
Wed Nov 16 11:03:46 2022: BS 2 completed
Wed Nov 16 11:03:55 2022: BS 3 completed
Wed Nov 16 11:04:03 2022: BS 4 completed
Wed Nov 16 11:04:12 2022: BS 5 completed
Wed Nov 16 11:04:20 2022: BS 6 completed
