# Supplementary material for: Access to Spirooxindole-Fused Cyclopentanes via a Stereoselective Organocascade Reaction Using Bifunctional Catalysis
Source: J Org Chem. 2023 Jan 27;88(12):7724–35. doi: 10.1021/acs.joc.2c02478 (PMC10278142; doi:10.1021/acs.joc.2c02478)
Supplement: Supplementary file 2 — jo2c02478_si_002.zip [file jo2c02478_si_002.zip › Further_trans/10_DIBAL_red/13C/audita.txt]

##TITLE= Audit trail, TopSpin 3.6.4
##JCAMPDX= 5.01
##ORIGIN= Bruker BioSpin GmbH
##OWNER= nmr
$$ /data/nmrservice/docekal/VD2246/2/audita.txt
##AUDIT TRAIL=  $$ (NUMBER, WHEN, WHO, WHERE, PROCESS, VERSION, WHAT)
(   1,<2022-10-07 01:52:01.130 +0200>,<nmr>,<pf-b400>,<go4>,<TopSpin 3.6.4>,
      <created by zg on data set with UUID 'd9d67d4c-45c9-11ed-a242-000af77baaea'
       started at 2022-10-07 00:54:36.406 +0200,
       POWCHK enabled, PULCHK disabled,
       completed at 2022-10-07 01:52:01.128 +0200

       configuration hash MD5:
       7A 28 CA B8 C5 A4 D7 1F D0 1A C5 C4 E1 1B 1B FD
       data hash MD5: 64K
       27 7D BA A8 AD 49 6B A1 77 98 8C 4F 38 25 04 F5
>)
(   2,<2022-10-07 01:52:01.400 +0200>,<nmr>,<pf-b400>,<audit>,<TopSpin 3.6.4>,
      <user comment:
       ICON-NMR User ID: docekal
       data hash MD5: 64K
       27 7D BA A8 AD 49 6B A1 77 98 8C 4F 38 25 04 F5>)
##END=

$$ hash MD5
$$ F2 2B 66 E4 53 DB 6E FA 4D 28 A6 53 ED 79 08 F2
