# Supplementary material for: Access to Spirooxindole-Fused Cyclopentanes via a Stereoselective Organocascade Reaction Using Bifunctional Catalysis
Source: J Org Chem. 2023 Jan 27;88(12):7724–35. doi: 10.1021/acs.joc.2c02478 (PMC10278142; doi:10.1021/acs.joc.2c02478)
Supplement: Supplementary file 2 — jo2c02478_si_002.zip [file jo2c02478_si_002.zip › Further_trans/10_DIBAL_red/13C/topshimreport]

New TopShim run:

version = topshim 2.0.0
date = 2022-10-07
time = 00:47:39.818
command = topshim 

FINE SHIMMING

Parameters:

probe = Z116098_0399
solvent = CDCl3
shim nucleus = 2H
nucleus optimised for = 13C
o1p (from lock) = 7.24 ppm

Results:


1D Shimming:
Iteration  1: FWHM Before=11.7 Hz, Target= 0.3 Hz, After= 0.3 Hz
Iteration  2: FWHM Before= 0.3 Hz, Target= 0.4 Hz, After= 0.7 Hz
Iteration  3: FWHM Before= 0.7 Hz, Target= 0.4 Hz, After= 0.6 Hz
Iteration  4: FWHM Before= 0.6 Hz, Target= 0.4 Hz, After= 0.4 Hz
Iteration  5: FWHM Before= 0.4 Hz, Target= 0.3 Hz, After= 0.4 Hz
Iteration  6: FWHM Before= 0.4 Hz, Target= 0.3 Hz, After= 0.8 Hz
Iteration  7: FWHM Before= 0.8 Hz, Target= 0.4 Hz, After= 0.4 Hz
Slow convergence detected. Shimming was aborted.
Using the best result as the final shim state.

Lineshape quality factor (1D spectrum, spinning) = 0.469

shim changes: 
Z	-126
Z2	+29
Z3	+38
Z4	-373
Z5	-311
Z6	+1396
Z7	+1586
Z8	-1697

duration = 6 min 48 sec
completed successfully
finished Fri Oct  7 00:54:26 2022


========================================================================
