# Supplementary material for: Access to Spirooxindole-Fused Cyclopentanes via a Stereoselective Organocascade Reaction Using Bifunctional Catalysis
Source: J Org Chem. 2023 Jan 27;88(12):7724–35. doi: 10.1021/acs.joc.2c02478 (PMC10278142; doi:10.1021/acs.joc.2c02478)
Supplement: Supplementary file 2 — jo2c02478_si_002.zip [file jo2c02478_si_002.zip › Further_trans/10_DIBAL_red/13C/vtc_pid_settings]

VTC_REG_PID_SET_CH1=\
<pid_settings type="probehead">
   <standard_pid proportional="1.082" integral="109.305" differential="18.217" />
   <temperature selftune="298.816" min="248.816" max="348.816" />
   <vta type="2" sensor="2" connected_sensors="1" />
   <gasflow selftune="550.000" min="495.000" max="605.000" />
   <bcu_chiller type="1" selftune="1" min="0" max="1000" />
   <pics checksum="" name=" PA BBO 400S1 BBF-H-D-05 Z SP" />
   <checksum value="61A77F43" />
</pid_settings>
