# Supplementary material for: Access to Spirooxindole-Fused Cyclopentanes via a Stereoselective Organocascade Reaction Using Bifunctional Catalysis
Source: J Org Chem. 2023 Jan 27;88(12):7724–35. doi: 10.1021/acs.joc.2c02478 (PMC10278142; doi:10.1021/acs.joc.2c02478)
Supplement: Supplementary file 2 — jo2c02478_si_002.zip [file jo2c02478_si_002.zip › Further_trans/10_DIBAL_red/1H/shimvalues]

# Wed Oct  5 08:43:37 2022
#$$PROBEIDENTIFIER=Z116098_0399
#$$PROBENAME=PA BBO 400S1 BBF-H-D-05 Z SP
#$$SHIMID=292722
#
# Active Shim Gradients
#
Z           		-8767           
Z2          		-990            
Z3          		5109            
Z4          		-2239           
Z5          		-418            
Z6          		562             
Z7          		8345            
Z8          		3134            
X           		-903            
XZ          		-593            
XZ2         		596             
XZ3         		-1108           
XZ4         		-2066           
XZ5         		6282            
Y           		-2797           
YZ          		4924            
YZ2         		2153            
YZ3         		-83             
YZ4         		1809            
YZ5         		-1574           
XY          		285             
XYZ         		-1882           
XYZ2        		-249            
XYZ3        		-2083           
XYZ4        		-3022           
XYZ5        		20283           
(X2-Y2)     		-1910           
(X2-Y2)Z    		1700            
(X2-Y2)Z2   		1499            
(X2-Y2)Z3   		-2200           
(X2-Y2)Z4   		-1987           
(X2-Y2)Z5   		14391           
X3          		-1879           
X3Z         		2585            
Y3          		-1292           
Y3Z         		-234            
#
# Lock Parameter
#
FIELD		5393.825
LOCKPHASE		166.800 
LOCKPOWER		-30.000 
LOCKGAIN		144.530 
LOCKDC		-75.000 
LOCKSHIFT		7.240   
LOOPGAIN		-9.400  
LOOPTIME		0.464   
LOOPFILTER		50.000  
#
IEEE64_VERSION_CODE 1
#
# Shim currents 
#
SHIM_SETTING [1 ]  -2808.04508476  
SHIM_SETTING [2 ]  -2923.35097891  
SHIM_SETTING [3 ]  -649.31629127   
SHIM_SETTING [4 ]  4216.72254146   
SHIM_SETTING [5 ]  -3766.22114788  
SHIM_SETTING [6 ]  -253.89577238   
SHIM_SETTING [7 ]  11505.82834144  
SHIM_SETTING [8 ]  -9874.87584997  
SHIM_SETTING [9 ]  2879.76818954   
SHIM_SETTING [10]  -4195.03181148  
SHIM_SETTING [11]  0.00000000      
SHIM_SETTING [12]  -1058.33300000  
SHIM_SETTING [13]  -1526.63000000  
SHIM_SETTING [14]  -2164.66700031  
SHIM_SETTING [15]  -890.48699954   
SHIM_SETTING [16]  -2060.64800185  
SHIM_SETTING [17]  3005.31799843   
SHIM_SETTING [18]  -1449.94000105  
SHIM_SETTING [19]  3194.68100031   
SHIM_SETTING [20]  -7591.84199941  
SHIM_SETTING [21]  3657.31999876   
SHIM_SETTING [22]  -4974.77400029  
SHIM_SETTING [23]  6385.90400019   
SHIM_SETTING [24]  -8427.21700061  
SHIM_SETTING [25]  10002.78899480  
SHIM_SETTING [26]  -15139.10299466 
SHIM_SETTING [27]  342.36200005    
SHIM_SETTING [28]  5029.66200099   
SHIM_SETTING [29]  15780.82699447  
SHIM_SETTING [30]  -19779.21199232 
SHIM_SETTING [31]  -3906.42499975  
SHIM_SETTING [32]  -3575.69199898  
SHIM_SETTING [33]  1090.67300029   
SHIM_SETTING [34]  -4025.03599913  
SHIM_SETTING [35]  10269.60300172  
SHIM_SETTING [36]  -3291.48500209  
SHIM_SETTING [37]  174.92200090    
SHIM_SETTING [38]  -1346.46300210  
SHIM_SETTING [39]  -8085.65100092  
SHIM_SETTING [40]  0.00000000      
