# Supplementary material for: Access to Spirooxindole-Fused Cyclopentanes via a Stereoselective Organocascade Reaction Using Bifunctional Catalysis
Source: J Org Chem. 2023 Jan 27;88(12):7724–35. doi: 10.1021/acs.joc.2c02478 (PMC10278142; doi:10.1021/acs.joc.2c02478)
Supplement: Supplementary file 2 — jo2c02478_si_002.zip [file jo2c02478_si_002.zip › Further_trans/10_DIBAL_red/1H/topshimreport]

New TopShim run:

version = topshim 2.0.0
date = 2022-10-05
time = 08:37:31.150
command = topshim 

FINE SHIMMING

Parameters:

probe = Z116098_0399
solvent = CDCl3
shim nucleus = 2H
nucleus optimised for = 1H
o1p (from lock) = 7.24 ppm

Results:


1D Shimming:
Iteration  1: FWHM Before= 2.3 Hz, Target= 0.5 Hz, After= 0.6 Hz
Iteration  2: FWHM Before= 0.6 Hz, Target= 0.4 Hz, After= 0.9 Hz
Iteration  3: FWHM Before= 0.9 Hz, Target= 0.4 Hz, After= 0.4 Hz
Shim succeeded

Lineshape quality factor (1D spectrum, spinning) = 0.474

shim changes: 
Z	-134
Z2	+37
Z3	+57
Z4	-500
Z5	-329
Z6	+1758
Z7	+1474
Z8	-2015

duration = 3 min 15 sec
completed successfully
finished Wed Oct  5 08:40:44 2022


========================================================================
