# Supplementary material for: Access to Spirooxindole-Fused Cyclopentanes via a Stereoselective Organocascade Reaction Using Bifunctional Catalysis
Source: J Org Chem. 2023 Jan 27;88(12):7724–35. doi: 10.1021/acs.joc.2c02478 (PMC10278142; doi:10.1021/acs.joc.2c02478)
Supplement: Supplementary file 2 — jo2c02478_si_002.zip [file jo2c02478_si_002.zip › Further_trans/10_DIBAL_red/COSY/acqu2]

##TITLE= Parameter file, TopSpin 3.6.4
##JCAMPDX= 5.0
##DATATYPE= Parameter Values
##NPOINTS= 1	$$ modification sequence number
##ORIGIN= Bruker BioSpin GmbH
##OWNER= nmr
$$ 2022-10-07 02:07:48.210 +0200  nmr@pf-b400
$$ /mnt/old_disk/data/nmrservice/docekal/VD2246/4/acqu2
$$ process /opt/topspin3.6.4/prog/mod/xwish3
##$ACQT0= 0
##$BF1= 400.13
##$FnILOOP= 0
##$FnMODE= 1
##$NUC1= <1H>
##$NusJSP= 0
##$NusT2= 1
##$NusTD= 0
##$O1= 2400.78
##$ProjAngle= 0
##$SFO1= 400.13240078
##$SW= 12.9894634560296
##$SW_h= 5197.5051975052
##$TD= 256
##END=
