# Supplementary material for: Access to Spirooxindole-Fused Cyclopentanes via a Stereoselective Organocascade Reaction Using Bifunctional Catalysis
Source: J Org Chem. 2023 Jan 27;88(12):7724–35. doi: 10.1021/acs.joc.2c02478 (PMC10278142; doi:10.1021/acs.joc.2c02478)
Supplement: Supplementary file 2 — jo2c02478_si_002.zip [file jo2c02478_si_002.zip › Further_trans/10_DIBAL_red/DEPT/audita.txt]

##TITLE= Audit trail, TopSpin 3.6.4
##JCAMPDX= 5.01
##ORIGIN= Bruker BioSpin GmbH
##OWNER= nmr
$$ /data/nmrservice/docekal/VD2246/3/audita.txt
##AUDIT TRAIL=  $$ (NUMBER, WHEN, WHO, WHERE, PROCESS, VERSION, WHAT)
(   1,<2022-10-07 02:07:47.770 +0200>,<nmr>,<pf-b400>,<go4>,<TopSpin 3.6.4>,
      <created by zg on data set with UUID '034a6bb8-45d2-11ed-9942-000af77baaea'
       started at 2022-10-07 01:53:02.031 +0200,
       POWCHK enabled, PULCHK disabled,
       completed at 2022-10-07 02:07:47.768 +0200

       configuration hash MD5:
       7A 28 CA B8 C5 A4 D7 1F D0 1A C5 C4 E1 1B 1B FD
       data hash MD5: 64K
       FE 45 75 A4 AE 7D 8A 67 CF 1F 69 6B 3A 79 63 F8
>)
(   2,<2022-10-07 02:07:48.047 +0200>,<nmr>,<pf-b400>,<audit>,<TopSpin 3.6.4>,
      <user comment:
       ICON-NMR User ID: docekal
       data hash MD5: 64K
       FE 45 75 A4 AE 7D 8A 67 CF 1F 69 6B 3A 79 63 F8>)
##END=

$$ hash MD5
$$ C3 F6 46 8F B7 22 4E 63 FE 48 AF 9C C7 2F 21 7F
