# Supplementary material for: Access to Spirooxindole-Fused Cyclopentanes via a Stereoselective Organocascade Reaction Using Bifunctional Catalysis
Source: J Org Chem. 2023 Jan 27;88(12):7724–35. doi: 10.1021/acs.joc.2c02478 (PMC10278142; doi:10.1021/acs.joc.2c02478)
Supplement: Supplementary file 2 — jo2c02478_si_002.zip [file jo2c02478_si_002.zip › Further_trans/10_DIBAL_red/HMBC/audita.txt]

##TITLE= Audit trail, TopSpin 3.6.4
##JCAMPDX= 5.01
##ORIGIN= Bruker BioSpin GmbH
##OWNER= nmr
$$ /data/nmrservice/docekal/VD2246/6/audita.txt
##AUDIT TRAIL=  $$ (NUMBER, WHEN, WHO, WHERE, PROCESS, VERSION, WHAT)
(   1,<2022-10-07 03:20:24.421 +0200>,<nmr>,<pf-b400>,<go4>,<TopSpin 3.6.4>,
      <created by zg on data set with UUID 'f9580928-45d9-11ed-a388-000af77baaea'
       started at 2022-10-07 02:50:01.235 +0200,
       POWCHK enabled, PULCHK disabled,
       completed at 2022-10-07 03:20:24.419 +0200

       configuration hash MD5:
       7A 28 CA B8 C5 A4 D7 1F D0 1A C5 C4 E1 1B 1B FD
       data hash MD5: 2K * 256
       D0 E0 94 37 1C 02 9A 40 8E 8C BE 33 80 59 A0 6F
>)
(   2,<2022-10-07 03:20:24.800 +0200>,<nmr>,<pf-b400>,<audit>,<TopSpin 3.6.4>,
      <user comment:
       ICON-NMR User ID: docekal
       data hash MD5: 2K * 256
       D0 E0 94 37 1C 02 9A 40 8E 8C BE 33 80 59 A0 6F>)
##END=

$$ hash MD5
$$ 6B FB 04 05 F2 F4 25 51 0D 72 A0 F1 04 4C A8 90
