# Supplementary material for: Access to Spirooxindole-Fused Cyclopentanes via a Stereoselective Organocascade Reaction Using Bifunctional Catalysis
Source: J Org Chem. 2023 Jan 27;88(12):7724–35. doi: 10.1021/acs.joc.2c02478 (PMC10278142; doi:10.1021/acs.joc.2c02478)
Supplement: Supplementary file 3 — jo2c02478_si_003.zip [file jo2c02478_si_003.zip]

Archive with 2,244 entries (2,025 files):
- 3l_4l_R1=Boc,R2=5-Cl,R3=CO2Et/2/
- 3l_4l_R1=Boc,R2=5-Cl,R3=CO2Et/2/acqu
- 3l_4l_R1=Boc,R2=5-Cl,R3=CO2Et/2/acqus
- 3l_4l_R1=Boc,R2=5-Cl,R3=CO2Et/2/audita.txt
- 3l_4l_R1=Boc,R2=5-Cl,R3=CO2Et/2/cpdprg2
- 3l_4l_R1=Boc,R2=5-Cl,R3=CO2Et/2/fid
- 3l_4l_R1=Boc,R2=5-Cl,R3=CO2Et/2/format.temp
- 3l_4l_R1=Boc,R2=5-Cl,R3=CO2Et/2/fq1list
- 3l_4l_R1=Boc,R2=5-Cl,R3=CO2Et/2/pdata/
- 3l_4l_R1=Boc,R2=5-Cl,R3=CO2Et/2/pdata/1/
- 3l_4l_R1=Boc,R2=5-Cl,R3=CO2Et/2/pdata/1/1i
- 3l_4l_R1=Boc,R2=5-Cl,R3=CO2Et/2/pdata/1/1r
- 3l_4l_R1=Boc,R2=5-Cl,R3=CO2Et/2/pdata/1/auditp.txt
- 3l_4l_R1=Boc,R2=5-Cl,R3=CO2Et/2/pdata/1/outd
- 3l_4l_R1=Boc,R2=5-Cl,R3=CO2Et/2/pdata/1/peaklist.xml
- 3l_4l_R1=Boc,R2=5-Cl,R3=CO2Et/2/pdata/1/peakrng
- 3l_4l_R1=Boc,R2=5-Cl,R3=CO2Et/2/pdata/1/peaks
- 3l_4l_R1=Boc,R2=5-Cl,R3=CO2Et/2/pdata/1/proc
- 3l_4l_R1=Boc,R2=5-Cl,R3=CO2Et/2/pdata/1/procs
- 3l_4l_R1=Boc,R2=5-Cl,R3=CO2Et/2/pdata/1/thumb.png
- 3l_4l_R1=Boc,R2=5-Cl,R3=CO2Et/2/pdata/1/title
- 3l_4l_R1=Boc,R2=5-Cl,R3=CO2Et/2/precom.output
- 3l_4l_R1=Boc,R2=5-Cl,R3=CO2Et/2/prosol_History
- 3l_4l_R1=Boc,R2=5-Cl,R3=CO2Et/2/pulseprogram
- 3l_4l_R1=Boc,R2=5-Cl,R3=CO2Et/2/scon2
- 3l_4l_R1=Boc,R2=5-Cl,R3=CO2Et/2/shimvalues
- 3l_4l_R1=Boc,R2=5-Cl,R3=CO2Et/2/specpar
- 3l_4l_R1=Boc,R2=5-Cl,R3=CO2Et/2/stanprogram25758
- 3l_4l_R1=Boc,R2=5-Cl,R3=CO2Et/2/topshimreport
- 3l_4l_R1=Boc,R2=5-Cl,R3=CO2Et/2/uxnmr.info
- 3l_4l_R1=Boc,R2=5-Cl,R3=CO2Et/2/uxnmr.par
- 3l_4l_R1=Boc,R2=5-Cl,R3=CO2Et/27/
- 3l_4l_R1=Boc,R2=5-Cl,R3=CO2Et/27/acqu
- 3l_4l_R1=Boc,R2=5-Cl,R3=CO2Et/27/acqus
- 3l_4l_R1=Boc,R2=5-Cl,R3=CO2Et/27/audita.txt
- 3l_4l_R1=Boc,R2=5-Cl,R3=CO2Et/27/fid
- 3l_4l_R1=Boc,R2=5-Cl,R3=CO2Et/27/format.temp
- 3l_4l_R1=Boc,R2=5-Cl,R3=CO2Et/27/fq1list
- 3l_4l_R1=Boc,R2=5-Cl,R3=CO2Et/27/pdata/
- 3l_4l_R1=Boc,R2=5-Cl,R3=CO2Et/27/pdata/1/
- 3l_4l_R1=Boc,R2=5-Cl,R3=CO2Et/27/pdata/1/1i
- 3l_4l_R1=Boc,R2=5-Cl,R3=CO2Et/27/pdata/1/1r
- 3l_4l_R1=Boc,R2=5-Cl,R3=CO2Et/27/pdata/1/auditp.txt
- 3l_4l_R1=Boc,R2=5-Cl,R3=CO2Et/27/pdata/1/integrals.txt
- 3l_4l_R1=Boc,R2=5-Cl,R3=CO2Et/27/pdata/1/intrng
- 3l_4l_R1=Boc,R2=5-Cl,R3=CO2Et/27/pdata/1/outd
- 3l_4l_R1=Boc,R2=5-Cl,R3=CO2Et/27/pdata/1/peaklist.xml
- 3l_4l_R1=Boc,R2=5-Cl,R3=CO2Et/27/pdata/1/peakrng
- 3l_4l_R1=Boc,R2=5-Cl,R3=CO2Et/27/pdata/1/peaks
- 3l_4l_R1=Boc,R2=5-Cl,R3=CO2Et/27/pdata/1/proc
- 3l_4l_R1=Boc,R2=5-Cl,R3=CO2Et/27/pdata/1/procs
- 3l_4l_R1=Boc,R2=5-Cl,R3=CO2Et/27/pdata/1/reg
- 3l_4l_R1=Boc,R2=5-Cl,R3=CO2Et/27/pdata/1/thumb.png
- 3l_4l_R1=Boc,R2=5-Cl,R3=CO2Et/27/pdata/1/title
- 3l_4l_R1=Boc,R2=5-Cl,R3=CO2Et/27/precom.output
- 3l_4l_R1=Boc,R2=5-Cl,R3=CO2Et/27/pulseprogram
- 3l_4l_R1=Boc,R2=5-Cl,R3=CO2Et/27/scon2
- 3l_4l_R1=Boc,R2=5-Cl,R3=CO2Et/27/shimvalues
- 3l_4l_R1=Boc,R2=5-Cl,R3=CO2Et/27/specpar
- 3l_4l_R1=Boc,R2=5-Cl,R3=CO2Et/27/topshimreport
- 3l_4l_R1=Boc,R2=5-Cl,R3=CO2Et/27/uxnmr.info
- 3l_4l_R1=Boc,R2=5-Cl,R3=CO2Et/27/uxnmr.par
- 3l_4l_R1=Boc,R2=5-Cl,R3=CO2Et/28/
- 3l_4l_R1=Boc,R2=5-Cl,R3=CO2Et/28/acqu
- 3l_4l_R1=Boc,R2=5-Cl,R3=CO2Et/28/acqus
- 3l_4l_R1=Boc,R2=5-Cl,R3=CO2Et/28/audita.txt
- 3l_4l_R1=Boc,R2=5-Cl,R3=CO2Et/28/EA
- 3l_4l_R1=Boc,R2=5-Cl,R3=CO2Et/28/fid
- 3l_4l_R1=Boc,R2=5-Cl,R3=CO2Et/28/format.temp
- 3l_4l_R1=Boc,R2=5-Cl,R3=CO2Et/28/gpnam1
- 3l_4l_R1=Boc,R2=5-Cl,R3=CO2Et/28/gpnam2
- 3l_4l_R1=Boc,R2=5-Cl,R3=CO2Et/28/gradient_calib
- 3l_4l_R1=Boc,R2=5-Cl,R3=CO2Et/28/pdata/
- 3l_4l_R1=Boc,R2=5-Cl,R3=CO2Et/28/pdata/1/
- 3l_4l_R1=Boc,R2=5-Cl,R3=CO2Et/28/pdata/1/intrng
- 3l_4l_R1=Boc,R2=5-Cl,R3=CO2Et/28/pdata/1/outd
- 3l_4l_R1=Boc,R2=5-Cl,R3=CO2Et/28/pdata/1/proc
- 3l_4l_R1=Boc,R2=5-Cl,R3=CO2Et/28/pdata/1/procs
- 3l_4l_R1=Boc,R2=5-Cl,R3=CO2Et/28/pdata/1/reg
- 3l_4l_R1=Boc,R2=5-Cl,R3=CO2Et/28/pdata/1/title
- 3l_4l_R1=Boc,R2=5-Cl,R3=CO2Et/28/pulseprogram
- 3l_4l_R1=Boc,R2=5-Cl,R3=CO2Et/28/scon2
- 3l_4l_R1=Boc,R2=5-Cl,R3=CO2Et/28/shimvalues
- 3l_4l_R1=Boc,R2=5-Cl,R3=CO2Et/28/specpar
- 3l_4l_R1=Boc,R2=5-Cl,R3=CO2Et/28/spnam2
- 3l_4l_R1=Boc,R2=5-Cl,R3=CO2Et/28/spnam29
- 3l_4l_R1=Boc,R2=5-Cl,R3=CO2Et/28/spnam30
- 3l_4l_R1=Boc,R2=5-Cl,R3=CO2Et/28/uxnmr.info
- 3l_4l_R1=Boc,R2=5-Cl,R3=CO2Et/28/uxnmr.par
- 3l_4l_R1=Boc,R2=5-Cl,R3=CO2Et/29/
- 3l_4l_R1=Boc,R2=5-Cl,R3=CO2Et/29/acqu
- 3l_4l_R1=Boc,R2=5-Cl,R3=CO2Et/29/acqus
- 3l_4l_R1=Boc,R2=5-Cl,R3=CO2Et/29/audita.txt
- 3l_4l_R1=Boc,R2=5-Cl,R3=CO2Et/29/EA
- 3l_4l_R1=Boc,R2=5-Cl,R3=CO2Et/29/fid
- 3l_4l_R1=Boc,R2=5-Cl,R3=CO2Et/29/format.temp
- 3l_4l_R1=Boc,R2=5-Cl,R3=CO2Et/29/gpnam1
- 3l_4l_R1=Boc,R2=5-Cl,R3=CO2Et/29/gpnam2
- 3l_4l_R1=Boc,R2=5-Cl,R3=CO2Et/29/gradient_calib
- 3l_4l_R1=Boc,R2=5-Cl,R3=CO2Et/29/pdata/
- 3l_4l_R1=Boc,R2=5-Cl,R3=CO2Et/29/pdata/1/
- 3l_4l_R1=Boc,R2=5-Cl,R3=CO2Et/29/pdata/1/intrng
- 3l_4l_R1=Boc,R2=5-Cl,R3=CO2Et/29/pdata/1/outd
- 3l_4l_R1=Boc,R2=5-Cl,R3=CO2Et/29/pdata/1/proc
- 3l_4l_R1=Boc,R2=5-Cl,R3=CO2Et/29/pdata/1/procs
- 3l_4l_R1=Boc,R2=5-Cl,R3=CO2Et/29/pdata/1/reg
- 3l_4l_R1=Boc,R2=5-Cl,R3=CO2Et/29/pdata/1/title
- 3l_4l_R1=Boc,R2=5-Cl,R3=CO2Et/29/pulseprogram
- 3l_4l_R1=Boc,R2=5-Cl,R3=CO2Et/29/scon2
- 3l_4l_R1=Boc,R2=5-Cl,R3=CO2Et/29/shimvalues
- 3l_4l_R1=Boc,R2=5-Cl,R3=CO2Et/29/specpar
- 3l_4l_R1=Boc,R2=5-Cl,R3=CO2Et/29/spnam2
- 3l_4l_R1=Boc,R2=5-Cl,R3=CO2Et/29/spnam29
- 3l_4l_R1=Boc,R2=5-Cl,R3=CO2Et/29/spnam30
- 3l_4l_R1=Boc,R2=5-Cl,R3=CO2Et/29/uxnmr.info
- 3l_4l_R1=Boc,R2=5-Cl,R3=CO2Et/29/uxnmr.par
- 3l_4l_R1=Boc,R2=5-Cl,R3=CO2Et/30/
- 3l_4l_R1=Boc,R2=5-Cl,R3=CO2Et/30/acqu
- 3l_4l_R1=Boc,R2=5-Cl,R3=CO2Et/30/acqus
- 3l_4l_R1=Boc,R2=5-Cl,R3=CO2Et/30/audita.txt
- 3l_4l_R1=Boc,R2=5-Cl,R3=CO2Et/30/EA
- 3l_4l_R1=Boc,R2=5-Cl,R3=CO2Et/30/fid
- 3l_4l_R1=Boc,R2=5-Cl,R3=CO2Et/30/format.temp
- 3l_4l_R1=Boc,R2=5-Cl,R3=CO2Et/30/gpnam1
- 3l_4l_R1=Boc,R2=5-Cl,R3=CO2Et/30/gpnam2
- 3l_4l_R1=Boc,R2=5-Cl,R3=CO2Et/30/gradient_calib
- 3l_4l_R1=Boc,R2=5-Cl,R3=CO2Et/30/pdata/
- 3l_4l_R1=Boc,R2=5-Cl,R3=CO2Et/30/pdata/1/
- 3l_4l_R1=Boc,R2=5-Cl,R3=CO2Et/30/pdata/1/1i
- 3l_4l_R1=Boc,R2=5-Cl,R3=CO2Et/30/pdata/1/1r
- 3l_4l_R1=Boc,R2=5-Cl,R3=CO2Et/30/pdata/1/auditp.txt
- 3l_4l_R1=Boc,R2=5-Cl,R3=CO2Et/30/pdata/1/intrng
- 3l_4l_R1=Boc,R2=5-Cl,R3=CO2Et/30/pdata/1/outd
- 3l_4l_R1=Boc,R2=5-Cl,R3=CO2Et/30/pdata/1/proc
- 3l_4l_R1=Boc,R2=5-Cl,R3=CO2Et/30/pdata/1/procs
- 3l_4l_R1=Boc,R2=5-Cl,R3=CO2Et/30/pdata/1/reg
- 3l_4l_R1=Boc,R2=5-Cl,R3=CO2Et/30/pdata/1/thumb.png
- 3l_4l_R1=Boc,R2=5-Cl,R3=CO2Et/30/pdata/1/title
- 3l_4l_R1=Boc,R2=5-Cl,R3=CO2Et/30/pulseprogram
- 3l_4l_R1=Boc,R2=5-Cl,R3=CO2Et/30/scon2
- 3l_4l_R1=Boc,R2=5-Cl,R3=CO2Et/30/shimvalues
- 3l_4l_R1=Boc,R2=5-Cl,R3=CO2Et/30/specpar
- 3l_4l_R1=Boc,R2=5-Cl,R3=CO2Et/30/spnam2
- 3l_4l_R1=Boc,R2=5-Cl,R3=CO2Et/30/spnam29
- 3l_4l_R1=Boc,R2=5-Cl,R3=CO2Et/30/spnam30
- 3l_4l_R1=Boc,R2=5-Cl,R3=CO2Et/30/uxnmr.info
- 3l_4l_R1=Boc,R2=5-Cl,R3=CO2Et/30/uxnmr.par
- 3l_4l_R1=Boc,R2=5-Cl,R3=CO2Et/31/
- 3l_4l_R1=Boc,R2=5-Cl,R3=CO2Et/31/acqu
- 3l_4l_R1=Boc,R2=5-Cl,R3=CO2Et/31/acqus
- 3l_4l_R1=Boc,R2=5-Cl,R3=CO2Et/31/audita.txt
- 3l_4l_R1=Boc,R2=5-Cl,R3=CO2Et/31/EA
- 3l_4l_R1=Boc,R2=5-Cl,R3=CO2Et/31/fid
- 3l_4l_R1=Boc,R2=5-Cl,R3=CO2Et/31/format.temp
- 3l_4l_R1=Boc,R2=5-Cl,R3=CO2Et/31/gpnam1
- 3l_4l_R1=Boc,R2=5-Cl,R3=CO2Et/31/gpnam2
- 3l_4l_R1=Boc,R2=5-Cl,R3=CO2Et/31/gradient_calib
- 3l_4l_R1=Boc,R2=5-Cl,R3=CO2Et/31/pdata/
- 3l_4l_R1=Boc,R2=5-Cl,R3=CO2Et/31/pdata/1/
- 3l_4l_R1=Boc,R2=5-Cl,R3=CO2Et/31/pdata/1/intrng
- 3l_4l_R1=Boc,R2=5-Cl,R3=CO2Et/31/pdata/1/outd
- 3l_4l_R1=Boc,R2=5-Cl,R3=CO2Et/31/pdata/1/proc
- 3l_4l_R1=Boc,R2=5-Cl,R3=CO2Et/31/pdata/1/procs
- 3l_4l_R1=Boc,R2=5-Cl,R3=CO2Et/31/pdata/1/reg
- 3l_4l_R1=Boc,R2=5-Cl,R3=CO2Et/31/pdata/1/title
- 3l_4l_R1=Boc,R2=5-Cl,R3=CO2Et/31/pulseprogram
- 3l_4l_R1=Boc,R2=5-Cl,R3=CO2Et/31/scon2
- 3l_4l_R1=Boc,R2=5-Cl,R3=CO2Et/31/shimvalues
- 3l_4l_R1=Boc,R2=5-Cl,R3=CO2Et/31/specpar
- 3l_4l_R1=Boc,R2=5-Cl,R3=CO2Et/31/spnam2
- 3l_4l_R1=Boc,R2=5-Cl,R3=CO2Et/31/spnam29
- 3l_4l_R1=Boc,R2=5-Cl,R3=CO2Et/31/spnam30
- 3l_4l_R1=Boc,R2=5-Cl,R3=CO2Et/31/uxnmr.info
- 3l_4l_R1=Boc,R2=5-Cl,R3=CO2Et/31/uxnmr.par
- 3l_4l_R1=Boc,R2=5-Cl,R3=CO2Et/32/
- 3l_4l_R1=Boc,R2=5-Cl,R3=CO2Et/32/acqu
- 3l_4l_R1=Boc,R2=5-Cl,R3=CO2Et/32/acqus
- 3l_4l_R1=Boc,R2=5-Cl,R3=CO2Et/32/audita.txt
- 3l_4l_R1=Boc,R2=5-Cl,R3=CO2Et/32/EA
- 3l_4l_R1=Boc,R2=5-Cl,R3=CO2Et/32/fid
- 3l_4l_R1=Boc,R2=5-Cl,R3=CO2Et/32/format.temp
- 3l_4l_R1=Boc,R2=5-Cl,R3=CO2Et/32/gpnam1
- 3l_4l_R1=Boc,R2=5-Cl,R3=CO2Et/32/gpnam2
- 3l_4l_R1=Boc,R2=5-Cl,R3=CO2Et/32/gradient_calib
- 3l_4l_R1=Boc,R2=5-Cl,R3=CO2Et/32/pdata/
- 3l_4l_R1=Boc,R2=5-Cl,R3=CO2Et/32/pdata/1/
- 3l_4l_R1=Boc,R2=5-Cl,R3=CO2Et/32/pdata/1/intrng
- 3l_4l_R1=Boc,R2=5-Cl,R3=CO2Et/32/pdata/1/outd
- 3l_4l_R1=Boc,R2=5-Cl,R3=CO2Et/32/pdata/1/proc
- 3l_4l_R1=Boc,R2=5-Cl,R3=CO2Et/32/pdata/1/procs
- 3l_4l_R1=Boc,R2=5-Cl,R3=CO2Et/32/pdata/1/reg
- 3l_4l_R1=Boc,R2=5-Cl,R3=CO2Et/32/pdata/1/title
- 3l_4l_R1=Boc,R2=5-Cl,R3=CO2Et/32/pulseprogram
- 3l_4l_R1=Boc,R2=5-Cl,R3=CO2Et/32/scon2
- 3l_4l_R1=Boc,R2=5-Cl,R3=CO2Et/32/shimvalues
- 3l_4l_R1=Boc,R2=5-Cl,R3=CO2Et/32/specpar
- 3l_4l_R1=Boc,R2=5-Cl,R3=CO2Et/32/spnam2
- 3l_4l_R1=Boc,R2=5-Cl,R3=CO2Et/32/spnam29
- 3l_4l_R1=Boc,R2=5-Cl,R3=CO2Et/32/spnam30
- 3l_4l_R1=Boc,R2=5-Cl,R3=CO2Et/32/uxnmr.info
- 3l_4l_R1=Boc,R2=5-Cl,R3=CO2Et/32/uxnmr.par
- 3l_4l_R1=Boc,R2=5-Cl,R3=CO2Et/33/
- 3l_4l_R1=Boc,R2=5-Cl,R3=CO2Et/33/acqu
- 3l_4l_R1=Boc,R2=5-Cl,R3=CO2Et/33/acqus
- 3l_4l_R1=Boc,R2=5-Cl,R3=CO2Et/33/audita.txt
- 3l_4l_R1=Boc,R2=5-Cl,R3=CO2Et/33/EA
- 3l_4l_R1=Boc,R2=5-Cl,R3=CO2Et/33/fid
- 3l_4l_R1=Boc,R2=5-Cl,R3=CO2Et/33/format.temp
- 3l_4l_R1=Boc,R2=5-Cl,R3=CO2Et/33/gpnam1
- 3l_4l_R1=Boc,R2=5-Cl,R3=CO2Et/33/gpnam2
- 3l_4l_R1=Boc,R2=5-Cl,R3=CO2Et/33/gradient_calib
- 3l_4l_R1=Boc,R2=5-Cl,R3=CO2Et/33/pdata/
- 3l_4l_R1=Boc,R2=5-Cl,R3=CO2Et/33/pdata/1/
- 3l_4l_R1=Boc,R2=5-Cl,R3=CO2Et/33/pdata/1/1i
- 3l_4l_R1=Boc,R2=5-Cl,R3=CO2Et/33/pdata/1/1r
- 3l_4l_R1=Boc,R2=5-Cl,R3=CO2Et/33/pdata/1/auditp.txt
- 3l_4l_R1=Boc,R2=5-Cl,R3=CO2Et/33/pdata/1/intrng
- 3l_4l_R1=Boc,R2=5-Cl,R3=CO2Et/33/pdata/1/outd
- 3l_4l_R1=Boc,R2=5-Cl,R3=CO2Et/33/pdata/1/proc
- 3l_4l_R1=Boc,R2=5-Cl,R3=CO2Et/33/pdata/1/procs
- 3l_4l_R1=Boc,R2=5-Cl,R3=CO2Et/33/pdata/1/reg
- 3l_4l_R1=Boc,R2=5-Cl,R3=CO2Et/33/pdata/1/thumb.png
- 3l_4l_R1=Boc,R2=5-Cl,R3=CO2Et/33/pdata/1/title
- 3l_4l_R1=Boc,R2=5-Cl,R3=CO2Et/33/pulseprogram
- 3l_4l_R1=Boc,R2=5-Cl,R3=CO2Et/33/scon2
- 3l_4l_R1=Boc,R2=5-Cl,R3=CO2Et/33/shimvalues
- 3l_4l_R1=Boc,R2=5-Cl,R3=CO2Et/33/specpar
- 3l_4l_R1=Boc,R2=5-Cl,R3=CO2Et/33/spnam2
- 3l_4l_R1=Boc,R2=5-Cl,R3=CO2Et/33/spnam29
- 3l_4l_R1=Boc,R2=5-Cl,R3=CO2Et/33/spnam30
- 3l_4l_R1=Boc,R2=5-Cl,R3=CO2Et/33/uxnmr.info
- 3l_4l_R1=Boc,R2=5-Cl,R3=CO2Et/33/uxnmr.par
- 3l_4l_R1=Boc,R2=5-Cl,R3=CO2Et/34/
- 3l_4l_R1=Boc,R2=5-Cl,R3=CO2Et/34/acqu
- 3l_4l_R1=Boc,R2=5-Cl,R3=CO2Et/34/acqus
- 3l_4l_R1=Boc,R2=5-Cl,R3=CO2Et/34/audita.txt
- 3l_4l_R1=Boc,R2=5-Cl,R3=CO2Et/34/EA
- 3l_4l_R1=Boc,R2=5-Cl,R3=CO2Et/34/fid
- 3l_4l_R1=Boc,R2=5-Cl,R3=CO2Et/34/format.temp
- 3l_4l_R1=Boc,R2=5-Cl,R3=CO2Et/34/gpnam1
- 3l_4l_R1=Boc,R2=5-Cl,R3=CO2Et/34/gpnam2
- 3l_4l_R1=Boc,R2=5-Cl,R3=CO2Et/34/gradient_calib
- 3l_4l_R1=Boc,R2=5-Cl,R3=CO2Et/34/pdata/
- 3l_4l_R1=Boc,R2=5-Cl,R3=CO2Et/34/pdata/1/
- 3l_4l_R1=Boc,R2=5-Cl,R3=CO2Et/34/pdata/1/1i
- 3l_4l_R1=Boc,R2=5-Cl,R3=CO2Et/34/pdata/1/1r
- 3l_4l_R1=Boc,R2=5-Cl,R3=CO2Et/34/pdata/1/auditp.txt
- 3l_4l_R1=Boc,R2=5-Cl,R3=CO2Et/34/pdata/1/integrals.txt
- 3l_4l_R1=Boc,R2=5-Cl,R3=CO2Et/34/pdata/1/intrng
- 3l_4l_R1=Boc,R2=5-Cl,R3=CO2Et/34/pdata/1/outd
- 3l_4l_R1=Boc,R2=5-Cl,R3=CO2Et/34/pdata/1/proc
- 3l_4l_R1=Boc,R2=5-Cl,R3=CO2Et/34/pdata/1/procs
- 3l_4l_R1=Boc,R2=5-Cl,R3=CO2Et/34/pdata/1/reg
- 3l_4l_R1=Boc,R2=5-Cl,R3=CO2Et/34/pdata/1/thumb.png
- 3l_4l_R1=Boc,R2=5-Cl,R3=CO2Et/34/pdata/1/title
- 3l_4l_R1=Boc,R2=5-Cl,R3=CO2Et/34/pulseprogram
- 3l_4l_R1=Boc,R2=5-Cl,R3=CO2Et/34/scon2
- 3l_4l_R1=Boc,R2=5-Cl,R3=CO2Et/34/shimvalues
- 3l_4l_R1=Boc,R2=5-Cl,R3=CO2Et/34/specpar
- 3l_4l_R1=Boc,R2=5-Cl,R3=CO2Et/34/spnam2
- 3l_4l_R1=Boc,R2=5-Cl,R3=CO2Et/34/spnam29
- 3l_4l_R1=Boc,R2=5-Cl,R3=CO2Et/34/spnam30
- 3l_4l_R1=Boc,R2=5-Cl,R3=CO2Et/34/uxnmr.info
- 3l_4l_R1=Boc,R2=5-Cl,R3=CO2Et/34/uxnmr.par
- 3l_4l_R1=Boc,R2=5-Cl,R3=CO2Et/35/
- 3l_4l_R1=Boc,R2=5-Cl,R3=CO2Et/35/acqu
- 3l_4l_R1=Boc,R2=5-Cl,R3=CO2Et/35/acqus
- 3l_4l_R1=Boc,R2=5-Cl,R3=CO2Et/35/audita.txt
- 3l_4l_R1=Boc,R2=5-Cl,R3=CO2Et/35/EA
- 3l_4l_R1=Boc,R2=5-Cl,R3=CO2Et/35/fid
- 3l_4l_R1=Boc,R2=5-Cl,R3=CO2Et/35/format.temp
- 3l_4l_R1=Boc,R2=5-Cl,R3=CO2Et/35/gpnam1
- 3l_4l_R1=Boc,R2=5-Cl,R3=CO2Et/35/gpnam2
- 3l_4l_R1=Boc,R2=5-Cl,R3=CO2Et/35/gradient_calib
- 3l_4l_R1=Boc,R2=5-Cl,R3=CO2Et/35/pdata/
- 3l_4l_R1=Boc,R2=5-Cl,R3=CO2Et/35/pdata/1/
- 3l_4l_R1=Boc,R2=5-Cl,R3=CO2Et/35/pdata/1/1i
- 3l_4l_R1=Boc,R2=5-Cl,R3=CO2Et/35/pdata/1/1r
- 3l_4l_R1=Boc,R2=5-Cl,R3=CO2Et/35/pdata/1/auditp.txt
- 3l_4l_R1=Boc,R2=5-Cl,R3=CO2Et/35/pdata/1/integrals.txt
- 3l_4l_R1=Boc,R2=5-Cl,R3=CO2Et/35/pdata/1/intrng
- 3l_4l_R1=Boc,R2=5-Cl,R3=CO2Et/35/pdata/1/outd
- 3l_4l_R1=Boc,R2=5-Cl,R3=CO2Et/35/pdata/1/proc
- 3l_4l_R1=Boc,R2=5-Cl,R3=CO2Et/35/pdata/1/procs
- 3l_4l_R1=Boc,R2=5-Cl,R3=CO2Et/35/pdata/1/reg
- 3l_4l_R1=Boc,R2=5-Cl,R3=CO2Et/35/pdata/1/thumb.png
- 3l_4l_R1=Boc,R2=5-Cl,R3=CO2Et/35/pdata/1/title
- 3l_4l_R1=Boc,R2=5-Cl,R3=CO2Et/35/pulseprogram
- 3l_4l_R1=Boc,R2=5-Cl,R3=CO2Et/35/scon2
- 3l_4l_R1=Boc,R2=5-Cl,R3=CO2Et/35/shimvalues
- 3l_4l_R1=Boc,R2=5-Cl,R3=CO2Et/35/specpar
- 3l_4l_R1=Boc,R2=5-Cl,R3=CO2Et/35/spnam2
- 3l_4l_R1=Boc,R2=5-Cl,R3=CO2Et/35/spnam29
- 3l_4l_R1=Boc,R2=5-Cl,R3=CO2Et/35/spnam30
- 3l_4l_R1=Boc,R2=5-Cl,R3=CO2Et/35/uxnmr.info
- 3l_4l_R1=Boc,R2=5-Cl,R3=CO2Et/35/uxnmr.par
- 3l_4l_R1=Boc,R2=5-Cl,R3=CO2Et/36/
- 3l_4l_R1=Boc,R2=5-Cl,R3=CO2Et/36/acqu
- 3l_4l_R1=Boc,R2=5-Cl,R3=CO2Et/36/acqus
- 3l_4l_R1=Boc,R2=5-Cl,R3=CO2Et/36/audita.txt
[truncated: 1,944 more entries]
