# Supplementary material for: Access to Spirooxindole-Fused Cyclopentanes via a Stereoselective Organocascade Reaction Using Bifunctional Catalysis
Source: J Org Chem. 2023 Jan 27;88(12):7724–35. doi: 10.1021/acs.joc.2c02478 (PMC10278142; doi:10.1021/acs.joc.2c02478)
Supplement: Supplementary file 3 — jo2c02478_si_003.zip [file jo2c02478_si_003.zip › 3l_4l_R1=Boc,R2=5-Cl,R3=CO2Et/2/pdata/1/auditp.txt]

##TITLE= Audit trail, TopSpin 3.6.1
##JCAMPDX= 5.01
##ORIGIN= Bruker BioSpin GmbH
##OWNER= hybsim
$$ D:\Dokumenty\Simona\NMR\Zaloha600/VA22193_1 cryo/2/pdata/1/auditp.txt
##AUDIT TRAIL=  $$ (NUMBER, WHEN, WHO, WHERE, PROCESS, VERSION, WHAT)
(   1,<2022-11-16 14:51:37.526 +0100>,<nmr>,<pf-b600>,<go4>,<TopSpin 3.6.4>,
      <created by zg on data set with UUID 'b5ef8ac2-65ae-11ed-be33-001018358ae2'
       started at 2022-11-16 14:00:56.967 +0100,
       POWCHK enabled, PULCHK disabled,
       completed at 2022-11-16 14:51:37.524 +0100

       configuration hash MD5:
       52 10 27 62 CF 66 05 17 10 30 E2 97 27 E2 26 97
       data hash MD5: 64K
       88 B2 00 82 69 25 16 7A E7 53 73 32 32 4F 95 D8
>)
(   2,<2022-11-16 14:51:37.588 +0100>,<nmr>,<pf-b600>,<audit>,<TopSpin 3.6.4>,
      <user comment:
       ICON-NMR User ID: nmr
       data hash MD5: 64K
       88 B2 00 82 69 25 16 7A E7 53 73 32 32 4F 95 D8>)
(   3,<2022-11-23 11:13:39.559 +0100>,<hybsim>,<simona>,<proc1d>,<TopSpin 3.6.1>,
      <Start of raw data processing
       efp LB = 2 FT_mod = 6 PKNL = 1 PHC0 = 126.9683 PHC1 = -304.4678 SI = 32K 
       data hash MD5: 32K
       7E 3F D1 4A 64 53 13 D9 CB 57 3A 37 0D CE 20 4E>)
(   4,<2022-11-23 11:13:39.603 +0100>,<hybsim>,<simona>,<proc1d>,<TopSpin 3.6.1>,
      <abs n ABSG = 5 
       data hash MD5: 32K
       E3 E9 F2 C5 B3 E8 C6 FF 47 89 7D F5 A2 CF E5 E6>)
(   5,<2022-11-23 11:28:04.729 +0100>,<hybsim>,<simona>,<proc1d>,<TopSpin 3.6.1>,
      <apk 
       data hash MD5: 32K
       03 93 97 53 AE 62 9A 7C 76 5E 6C 51 88 0B 34 90>)
(   6,<2022-11-23 11:28:29.925 +0100>,<hybsim>,<simona>,<proc1d>,<TopSpin 3.6.1>,
      <pk fgphup PHC0 = 72.09927 PHC1 = -148.8 
       data hash MD5: 32K
       BC E1 75 FE 63 FC 99 79 46 B4 81 BB 0C 54 A9 A1>)
(   7,<2022-11-23 11:28:35.971 +0100>,<hybsim>,<simona>,<proc1d>,<TopSpin 3.6.1>,
      <absf ABSG = 5 ABSF2 = 100.2188 ABSF1 = 220.0112 
       data hash MD5: 32K
       B2 9C 92 F5 BE 6E B1 7E 89 00 D7 53 C7 66 55 64>)
(   8,<2022-11-23 11:28:36.006 +0100>,<hybsim>,<simona>,<proc1d>,<TopSpin 3.6.1>,
      <absf ABSG = 5 ABSF2 = 160.115 ABSF1 = 220.0112 
       data hash MD5: 32K
       CD 78 97 1C 18 38 A6 C4 C1 5E 35 B4 E4 F6 D0 36>)
(   9,<2022-11-23 11:28:36.040 +0100>,<hybsim>,<simona>,<proc1d>,<TopSpin 3.6.1>,
      <absf ABSG = 5 ABSF2 = 218.0112 ABSF1 = 220.0112 
       data hash MD5: 32K
       DD 31 44 94 CF 2A 5E 64 41 A1 F3 1F 76 A2 D9 A6>)
(  10,<2022-11-23 11:28:36.079 +0100>,<hybsim>,<simona>,<proc1d>,<TopSpin 3.6.1>,
      <absf ABSG = 5 ABSF2 = 219.0112 ABSF1 = 220.0112 
       data hash MD5: 32K
       4F 97 9C 94 CA A6 44 FA D0 EF 7C 29 54 3B 13 1C>)
(  11,<2022-11-23 11:28:36.113 +0100>,<hybsim>,<simona>,<proc1d>,<TopSpin 3.6.1>,
      <absf ABSG = 5 ABSF2 = 219.5112 ABSF1 = 220.0112 
       data hash MD5: 32K
       DE 02 0B 3E 19 A5 2A 6F 3C 69 F9 02 B0 C1 68 3A>)
(  12,<2022-11-23 11:28:36.145 +0100>,<hybsim>,<simona>,<proc1d>,<TopSpin 3.6.1>,
      <absf ABSG = 5 ABSF2 = 219.7612 ABSF1 = 220.0112 
       data hash MD5: 32K
       54 EE 32 A0 0F D3 C3 7A 84 49 EB C0 7A 0E DD FD>)
(  13,<2022-11-23 11:28:36.183 +0100>,<hybsim>,<simona>,<proc1d>,<TopSpin 3.6.1>,
      <absf ABSG = 5 ABSF2 = 100.2188 ABSF1 = 160.115 
       data hash MD5: 32K
       B1 E0 45 85 F6 92 2B 49 74 03 1E 2D BD 09 44 C0>)
(  14,<2022-11-23 11:28:36.217 +0100>,<hybsim>,<simona>,<proc1d>,<TopSpin 3.6.1>,
      <absf ABSG = 5 ABSF2 = 100.2188 ABSF1 = 102.2188 
       data hash MD5: 32K
       72 24 9B C7 B2 B5 6E 4C 42 7E 31 C7 57 ED F0 1A>)
(  15,<2022-11-23 11:28:36.259 +0100>,<hybsim>,<simona>,<proc1d>,<TopSpin 3.6.1>,
      <absf ABSG = 5 ABSF2 = 100.2188 ABSF1 = 101.2188 
       data hash MD5: 32K
       1D 24 C5 C6 42 52 33 03 B7 49 1C 4B D4 9A F3 D4>)
(  16,<2022-11-23 11:28:36.303 +0100>,<hybsim>,<simona>,<proc1d>,<TopSpin 3.6.1>,
      <absf ABSG = 5 ABSF2 = 100.2188 ABSF1 = 100.7188 
       data hash MD5: 32K
       47 7D F7 C8 C9 A2 DF F3 4F 77 C5 85 B3 56 9E EE>)
(  17,<2022-11-23 11:28:36.344 +0100>,<hybsim>,<simona>,<proc1d>,<TopSpin 3.6.1>,
      <absf ABSG = 5 ABSF2 = 100.2188 ABSF1 = 100.4688 
       data hash MD5: 32K
       7A 41 5C 87 51 E6 B4 EC ED D2 87 E2 A1 FA 23 E9>)
(  18,<2022-11-23 11:28:36.398 +0100>,<hybsim>,<simona>,<proc1d>,<TopSpin 3.6.1>,
      <absf ABSG = 5 ABSF2 = -20.07358 ABSF1 = 99.71882 
       data hash MD5: 32K
       3E 2A 57 23 64 76 7F 92 90 C1 41 43 39 C4 D4 0E>)
(  19,<2022-11-23 11:28:36.442 +0100>,<hybsim>,<simona>,<proc1d>,<TopSpin 3.6.1>,
      <absf ABSG = 5 ABSF2 = 39.82262 ABSF1 = 99.71882 
       data hash MD5: 32K
       B8 51 2A 94 A6 ED 0F 36 99 8C F7 5D 80 07 F7 67>)
(  20,<2022-11-23 11:28:36.477 +0100>,<hybsim>,<simona>,<proc1d>,<TopSpin 3.6.1>,
      <absf ABSG = 5 ABSF2 = 97.71882 ABSF1 = 99.71882 
       data hash MD5: 32K
       C3 81 18 64 28 54 A9 68 50 08 7C CB F5 EB AF 7C>)
(  21,<2022-11-23 11:28:36.518 +0100>,<hybsim>,<simona>,<proc1d>,<TopSpin 3.6.1>,
      <absf ABSG = 5 ABSF2 = 98.71882 ABSF1 = 99.71882 
       data hash MD5: 32K
       79 D8 73 22 44 87 9D 1B 4D CF DF 7C A0 20 FD 5B>)
(  22,<2022-11-23 11:28:36.566 +0100>,<hybsim>,<simona>,<proc1d>,<TopSpin 3.6.1>,
      <absf ABSG = 5 ABSF2 = 99.21882 ABSF1 = 99.71882 
       data hash MD5: 32K
       E0 69 DB 9D 9E 9B C4 3C AC 18 4E EF 12 E1 8F FE>)
(  23,<2022-11-23 11:28:36.600 +0100>,<hybsim>,<simona>,<proc1d>,<TopSpin 3.6.1>,
      <absf ABSG = 5 ABSF2 = 99.46882 ABSF1 = 99.71882 
       data hash MD5: 32K
       C0 68 84 D1 49 E7 CE 19 E9 34 BB 2E 0E D7 54 94>)
(  24,<2022-11-23 11:28:36.694 +0100>,<hybsim>,<simona>,<proc1d>,<TopSpin 3.6.1>,
      <absf ABSG = 5 ABSF2 = -20.07358 ABSF1 = 39.82262 
       data hash MD5: 32K
       40 FE F1 13 91 72 39 79 16 85 4F 1E 6C 88 C8 31>)
(  25,<2022-11-23 11:28:36.739 +0100>,<hybsim>,<simona>,<proc1d>,<TopSpin 3.6.1>,
      <absf ABSG = 5 ABSF2 = -20.07358 ABSF1 = -18.07358 
       data hash MD5: 32K
       E2 3A 42 6E 0A CE 77 DB 19 18 F2 C9 77 76 06 97>)
(  26,<2022-11-23 11:28:36.805 +0100>,<hybsim>,<simona>,<proc1d>,<TopSpin 3.6.1>,
      <absf ABSG = 5 ABSF2 = -20.07358 ABSF1 = -19.07358 
       data hash MD5: 32K
       E4 4C CA FD 9F B1 7C 05 A7 A3 3C 82 C1 1F C2 7E>)
(  27,<2022-11-23 11:28:36.839 +0100>,<hybsim>,<simona>,<proc1d>,<TopSpin 3.6.1>,
      <absf ABSG = 5 ABSF2 = -20.07358 ABSF1 = -19.57358 
       data hash MD5: 32K
       1D 00 5F CF 66 18 0A F0 C5 BD 7E ED 17 3B 42 C3>)
(  28,<2022-11-23 11:28:36.874 +0100>,<hybsim>,<simona>,<proc1d>,<TopSpin 3.6.1>,
      <absf ABSG = 5 ABSF2 = -20.07358 ABSF1 = -19.82358 
       data hash MD5: 32K
       4D CE 31 D0 57 AB 44 E4 53 BD 9A D8 FA 0A AE 07>)
##END=

$$ hash MD5
$$ D7 D6 60 64 F3 78 16 3A AC AD 88 A0 3C 48 FC A6
