# Supplementary material for: Access to Spirooxindole-Fused Cyclopentanes via a Stereoselective Organocascade Reaction Using Bifunctional Catalysis
Source: J Org Chem. 2023 Jan 27;88(12):7724–35. doi: 10.1021/acs.joc.2c02478 (PMC10278142; doi:10.1021/acs.joc.2c02478)
Supplement: Supplementary file 3 — jo2c02478_si_003.zip [file jo2c02478_si_003.zip › 3l_4l_R1=Boc,R2=5-Cl,R3=CO2Et/2/pdata/1/peaklist.xml]

<?xml version="1.0" encoding="UTF-8"?>
<PeakList modified="2022-11-23T11:39:09">
  <PeakList1D>
    <PeakList1DHeader creator="hybsim" date="2022-11-23T11:39:09" expNo="2" name="VA22193_1 cryo" owner="" procNo="1" source="D:\Dokumenty\Simona\NMR\Zaloha600">
      <PeakPickDetails>F1=192.642883ppm, F2=186.732605ppm, MI=0.16cm, MAXI=15.35cm, PC=1.400
      </PeakPickDetails>
    </PeakList1DHeader>
  </PeakList1D>
  <PeakList1D>
    <PeakList1DHeader creator="hybsim" date="2022-11-23T11:39:09" expNo="2" name="VA22193_1 cryo" owner="" procNo="1" source="D:\Dokumenty\Simona\NMR\Zaloha600">
      <PeakPickDetails>F1=186.732605ppm, F2=180.815964ppm, MI=0.23cm, MAXI=3.71cm, PC=1.400
      </PeakPickDetails>
    </PeakList1DHeader>
  </PeakList1D>
  <PeakList1D>
    <PeakList1DHeader creator="hybsim" date="2022-11-23T11:39:09" expNo="2" name="VA22193_1 cryo" owner="" procNo="1" source="D:\Dokumenty\Simona\NMR\Zaloha600">
      <PeakPickDetails>F1=180.815964ppm, F2=175.535400ppm, MI=0.12cm, MAXI=6.86cm, PC=1.400
      </PeakPickDetails>
    </PeakList1DHeader>
    <Peak1D F1="176.622482" intensity="0.9395621" type="0"/>
  </PeakList1D>
  <PeakList1D>
    <PeakList1DHeader creator="hybsim" date="2022-11-23T11:39:09" expNo="2" name="VA22193_1 cryo" owner="" procNo="1" source="D:\Dokumenty\Simona\NMR\Zaloha600">
      <PeakPickDetails>F1=175.535400ppm, F2=175.351639ppm, MI=0.08cm, MAXI=2.28cm, PC=1.400
      </PeakPickDetails>
    </PeakList1DHeader>
  </PeakList1D>
  <PeakList1D>
    <PeakList1DHeader creator="hybsim" date="2022-11-23T11:39:09" expNo="2" name="VA22193_1 cryo" owner="" procNo="1" source="D:\Dokumenty\Simona\NMR\Zaloha600">
      <PeakPickDetails>F1=175.351639ppm, F2=155.903366ppm, MI=0.12cm, MAXI=6.86cm, PC=1.400
      </PeakPickDetails>
    </PeakList1DHeader>
    <Peak1D F1="168.064468" intensity="1.118744" type="0"/>
  </PeakList1D>
  <PeakList1D>
    <PeakList1DHeader creator="hybsim" date="2022-11-23T11:39:09" expNo="2" name="VA22193_1 cryo" owner="" procNo="1" source="D:\Dokumenty\Simona\NMR\Zaloha600">
      <PeakPickDetails>F1=155.903366ppm, F2=108.621193ppm, MI=0.12cm, MAXI=9.39cm, PC=1.400
      </PeakPickDetails>
    </PeakList1DHeader>
    <Peak1D F1="138.244812" intensity="1.056745" type="0"/>
    <Peak1D F1="131.246674" intensity="1.139579" type="0"/>
    <Peak1D F1="130.441696" intensity="1.221576" type="0"/>
    <Peak1D F1="129.250443" intensity="1.489154" type="0"/>
    <Peak1D F1="129.051361" intensity="4.045624" type="0"/>
    <Peak1D F1="122.881439" intensity="1.569487" type="0"/>
    <Peak1D F1="122.309975" intensity="4.089083" type="0"/>
    <Peak1D F1="116.498215" intensity="4.565531" type="0"/>
  </PeakList1D>
  <PeakList1D>
    <PeakList1DHeader creator="hybsim" date="2022-11-23T11:39:09" expNo="2" name="VA22193_1 cryo" owner="" procNo="1" source="D:\Dokumenty\Simona\NMR\Zaloha600">
      <PeakPickDetails>F1=108.621193ppm, F2=5.910271ppm, MI=0.16cm, MAXI=15.35cm, PC=1.400
      </PeakPickDetails>
    </PeakList1DHeader>
    <Peak1D F1="87.270355" intensity="4.174908" type="0"/>
    <Peak1D F1="85.349358" intensity="1.468912" type="0"/>
    <Peak1D F1="85.009064" intensity="1.314948" type="0"/>
    <Peak1D F1="77.207443" intensity="13.3962" type="0"/>
    <Peak1D F1="76.996399" intensity="13.59001" type="0"/>
    <Peak1D F1="76.784882" intensity="13.8252" type="0"/>
    <Peak1D F1="62.041328" intensity="3.448659" type="0"/>
    <Peak1D F1="61.725891" intensity="1.327319" type="0"/>
    <Peak1D F1="57.739864" intensity="4.025065" type="0"/>
    <Peak1D F1="57.398193" intensity="1.58053" type="0"/>
    <Peak1D F1="56.487568" intensity="0.9669355" type="0"/>
    <Peak1D F1="37.381588" intensity="4.317038" type="0"/>
    <Peak1D F1="36.926098" intensity="1.596621" type="0"/>
    <Peak1D F1="31.079277" intensity="4.228963" type="0"/>
    <Peak1D F1="30.533701" intensity="1.777624" type="0"/>
    <Peak1D F1="28.035303" intensity="15.0" type="0"/>
    <Peak1D F1="13.54882" intensity="3.718214" type="0"/>
    <Peak1D F1="13.344899" intensity="1.488578" type="0"/>
  </PeakList1D>
</PeakList>
