# Supplementary material for: Access to Spirooxindole-Fused Cyclopentanes via a Stereoselective Organocascade Reaction Using Bifunctional Catalysis
Source: J Org Chem. 2023 Jan 27;88(12):7724–35. doi: 10.1021/acs.joc.2c02478 (PMC10278142; doi:10.1021/acs.joc.2c02478)
Supplement: Supplementary file 3 — jo2c02478_si_003.zip [file jo2c02478_si_003.zip › 3l_4l_R1=Boc,R2=5-Cl,R3=CO2Et/2/pdata/1/peakrng]

P    #regions in PPM
# 2022-11-23 11:39:10 +0100  hybsim@simona
# low field   high field   mi   maxi
  192.6428811468309  186.73261033221004  0.164  15.346  # for region 1
  186.73261033221004  180.8159627890844  0.235  3.708  # for region 2
  180.8159627890844  175.53539391430715  0.117  6.864  # for region 3
  175.53539391430715  175.35163785456214  0.079  2.279  # for region 4
  175.35163785456214  155.90335986675535  0.117  6.864  # for region 5
  155.90335986675535  108.62119334978857  0.117  9.386  # for region 6
  108.62119334978857  5.910270814620849  0.164  15.346  # for region 7
