# Supplementary material for: Access to Spirooxindole-Fused Cyclopentanes via a Stereoselective Organocascade Reaction Using Bifunctional Catalysis
Source: J Org Chem. 2023 Jan 27;88(12):7724–35. doi: 10.1021/acs.joc.2c02478 (PMC10278142; doi:10.1021/acs.joc.2c02478)
Supplement: Supplementary file 3 — jo2c02478_si_003.zip [file jo2c02478_si_003.zip › 3l_4l_R1=Boc,R2=5-Cl,R3=CO2Et/2/pulseprogram]

# 1 "/opt/topspin3.6.4/exp/stan/nmr/lists/pp/zgdc"
# 1 "<built-in>"
# 1 "<command-line>"
# 1 "/opt/topspin3.6.4/exp/stan/nmr/lists/pp/zgdc"
;zgdc
;avance-version (12/01/11)
;1D sequence with decoupling
;
;$CLASS=HighRes
;$DIM=1D
;$TYPE=
;$SUBTYPE=
;$COMMENT=


# 1 "/opt/topspin3.6.4/exp/stan/nmr/lists/pp/Avance.incl" 1
;Avance3.incl
;   for AV III
;
;avance-version (13/06/17)
;
;$CLASS=HighRes Incl
;$COMMENT=


# 169 "/opt/topspin3.6.4/exp/stan/nmr/lists/pp/Avance.incl"
;$Id: Avance3.incl,v 1.10.2.2 2013/08/30 09:43:33 ber Exp $
# 13 "/opt/topspin3.6.4/exp/stan/nmr/lists/pp/zgdc" 2


"d11=30m"
# 18 "/opt/topspin3.6.4/exp/stan/nmr/lists/pp/zgdc"
"acqt0=-p1*2/3.1416"


# 1 "mc_line 21 file /opt/topspin3.6.4/exp/stan/nmr/lists/pp/zgdc exp. def. part of mc cmd. before ze"
; dimension 1D; AQ_mode 
define delay MCWRK
define delay MCREST
"MCREST = 30m - 30m"
"MCWRK = 0.333333*30m"

    dccorr
# 21 "/opt/topspin3.6.4/exp/stan/nmr/lists/pp/zgdc"
1 ze
# 1 "mc_line 21 file /opt/topspin3.6.4/exp/stan/nmr/lists/pp/zgdc exp. def. of mc cmd. after ze"
# 22 "/opt/topspin3.6.4/exp/stan/nmr/lists/pp/zgdc"
  d11 pl12:f2 
# 1 "mc_line 23 file /opt/topspin3.6.4/exp/stan/nmr/lists/pp/zgdc exp. start label for mc cmd."
2 MCWRK  * 2 do:f2
LBLF0, MCWRK 
  MCREST
# 24 "/opt/topspin3.6.4/exp/stan/nmr/lists/pp/zgdc"
  d11 cpd2:f2
  d1
  p1 ph1
  go=2 ph31
# 1 "mc_line 28 file /opt/topspin3.6.4/exp/stan/nmr/lists/pp/zgdc exp. mc cmd. in line"
  MCWRK do:f2 wr #0
  MCWRK zd
  lo to LBLF0 times td0

# 29 "/opt/topspin3.6.4/exp/stan/nmr/lists/pp/zgdc"
exit
# 32 "/opt/topspin3.6.4/exp/stan/nmr/lists/pp/zgdc"
ph1=0 2 2 0 1 3 3 1
ph31=0 2 2 0 1 3 3 1


;pl1 : f1 channel - power level for pulse (default)
;pl12: f2 channel - power level for CPD/BB decoupling
;p1 : f1 channel -  high power pulse
;d1 : relaxation delay; 1-5 * T1
;d11: delay for disk I/O                             [30 msec]
;ns: 1 * n, total number of scans: NS * TD0
;cpd2: decoupling according to sequence defined by cpdprg2
;pcpd2: f2 channel - 90 degree pulse for decoupling sequence
# 47 "/opt/topspin3.6.4/exp/stan/nmr/lists/pp/zgdc"
;$Id: zgdc,v 1.12 2012/01/31 17:49:32 ber Exp $
