# Supplementary material for: Access to Spirooxindole-Fused Cyclopentanes via a Stereoselective Organocascade Reaction Using Bifunctional Catalysis
Source: J Org Chem. 2023 Jan 27;88(12):7724–35. doi: 10.1021/acs.joc.2c02478 (PMC10278142; doi:10.1021/acs.joc.2c02478)
Supplement: Supplementary file 3 — jo2c02478_si_003.zip [file jo2c02478_si_003.zip › 3l_4l_R1=Boc,R2=5-Cl,R3=CO2Et/2/topshimreport]

New TopShim run:

version = topshim 2.0.0
date = 2022-11-16
time = 13:58:58.921
command = topshim  z6 convcomp selwid=1

FINE SHIMMING

Parameters:

probe = Z75812_0036
solvent = CDCl3
shim nucleus = 2H
nucleus optimised for = 13C
o1p (from lock) = 7.24 ppm
selective excitation width = 1.0 ppm

Results:


1D Shimming:
Iteration  1: FWHM Before= 0.5 Hz, Target= 0.3 Hz, After= 0.4 Hz
Iteration  2: FWHM Before= 0.4 Hz, Target= 0.3 Hz, After= 0.3 Hz
Iteration  3: FWHM Before= 0.3 Hz, Target= 0.3 Hz
Shim succeeded

Lineshape quality factor (1D spectrum, spinning) = 0.668

shim changes: 
Z	+4
Z2	-29
Z3	-35
Z4	+310
Z5	+66
Z6	-669

duration = 1 min 43 sec
completed successfully
finished Wed Nov 16 14:00:40 2022

TopshimBsmsGetDefinedSpinState - Sample failed to get a well-defined spinner state within 60 seconds.


========================================================================
