# Supplementary material for: Access to Spirooxindole-Fused Cyclopentanes via a Stereoselective Organocascade Reaction Using Bifunctional Catalysis
Source: J Org Chem. 2023 Jan 27;88(12):7724–35. doi: 10.1021/acs.joc.2c02478 (PMC10278142; doi:10.1021/acs.joc.2c02478)
Supplement: Supplementary file 3 — jo2c02478_si_003.zip [file jo2c02478_si_003.zip › 3l_4l_R1=Boc,R2=5-Cl,R3=CO2Et/2/uxnmr.info]

CONFIGURATION INFORMATION
=========================

Path         : /opt/topspin3.6.4/conf/instr/spect/uxnmr.info
Date         : Wed Aug 10 15:45:24 2022
Release      : TopSpin 3.6.4
Installed in : /opt/topspin3.6.4
Host         : pf-b600
OS           : CentOS Linux release 7.9.2009 (Core)
CPU          : Intel(R) Core(TM)2 Duo CPU E8300 @ 2.83GHz (2 cores at 2833 MHz)
User         : nmr (NMR measurement account)
System       : Avance III 600 NMR spectrometer
1H-frequency : 600.17 MHz
Description  : Avance III
Bruker Order : HH007408
Configured in: pf-b600:/opt/topspin3.6.4/conf/instr/spect

IPSO: connected to spectrometer subnet
- TCP/IP address = 149.236.99.92
 - IPSO type: 19"
- Tctrl : 1
- Fctrls: 3
- Gctrl1: without digital preemphasis
- Rctrl : none
- FREDs : none
- DPP : none

DRU1: AQS DRU-E Z102520/01525 ECL 05.00
- TCP/IP address = 149.236.99.89
- Firmware Version = 170619
- DRU1 controls AQS-Rack and HPPR/2

AQS: connected to 149.236.99.89:/dev/tty10
  _Slot_ SBSB _____________________Board_____________________
  Number Addr Type HW-VS FW-VS ID  ECL Name   Description
  -----------------------------------------------------------
     2   0x10 0x42   0x4    AW  R  4.4 REC-1  AQS RXAD600 Z102117/692 ECL 04.04
     3   0x34 0xc0   0x1        X  2.2 REF-1  REF-600 Reference Board for AQS Receiver
     4   0x24 0x19   0x8    AE  S  2.6 SGU-1  AQS SGU/2 600 Z103081/01323 ECL 02.06 FPGA-Vs=AF
     5   0x25 0x19   0x8    AE  S  2.6 SGU-2  AQS SGU/2 600 Z103081/01340 ECL 02.06 FPGA-Vs=AF
     6   0x26 0x19   0x8    AE  S  2.6 SGU-3  AQS SGU/2 600 Z103081/01375 ECL 02.06 FPGA-Vs=AF
    21   0x21 0xcf     0        P  1.0 PSD-1  PSD/3 Power Supply Distribution Board
    --   0x20 0xd1     0        B  3.2 MASTER AQS/3 Chassis
     1   0x20  0x7     0        B      MASTER AQS Rack Master
  Logical Receiver/SGU configuration:


Router: none installed


Transmitters at the spectrometer subnet:
----------------------------------------
BLA_W1345096_0396 W1345096/0396 ECL 2:
- TCP/IP address = 149.236.99.91
- Firmware VS    = 20120627
- Amplifier      = BLAXH2H300/100/150 E 200-600MHZ INR: W1345096/0396 ECL 2
- Router         = BLMMR32 RF AMPLIFIER MODULE: W1345204/0641 ECL 0
- Controller     = BLA CONTROL BOARD 6 2V H-USB: W1522050/00815 ECL 03
BLA_W1345092_0256 W1345092/0256 ECL 1:
- TCP/IP address = 149.236.99.90
- Firmware VS    = 20120627
- Amplifier      = BLAX300 E 6-365MHZ INR: W1345092/0256 ECL 1
- Router         = BLMMR31 RF AMPLIFIER MODULE: W1345212/0735 ECL 0
- Controller     = BLA CONTROL BOARD 6 2V H-USB: W1522050/00614 ECL 03

BSMS: BSMS/2 connected to ethernet
- TCP/IP address = 149.236.99.20
- ELCB firmware version = 20190521
- GAB current limits = 0.0/X, 0.0/Y, 10.0/Z (in A)
- SCB channels = 40
- Shim System = BOSS3-SB
- 2HTX Amplifier: not available
- Lock: installed

SampleCase: in BSMS/2 connected to ethernet
- TCP/IP address = 149.236.99.20

Bruker Automatic Changer: device connected to 149.236.99.92:/dev/tty01
- Capacity: 24 holders
- Firmware: 970111
- use BACS air  = yes
- BACS sx delay = 10 s
- Sample Rail fast changer mode = no

Cryo Controller CRCO: device connected to 149.236.99.92:/dev/tty04

Eurotherm VTU: device connected to 149.236.99.92:/dev/tty05

Preamplifiers :
HPPR2: - HPPR/2 preamplifier connected to 149.236.99.89:/dev/tty10
    Type      : HPPR/2
    Controller: Cover/1 with Application firmware = AQ
                15 LEDs for tuning, 15 LEDs for matching
    Module  1 : 1H LNA
                PN=Z003462, SN=00658 from 20090108
    Module  2 : XBB19F 2HS
                PN=Z003506, SN=00757 from 20090216
    Module  3 : 2H
                PN=Z003473, SN=00663 from 20090225
    Module  4 : 13C
                PN=Z003524, SN=00444 from 20090112
    Module  5 : 15N
                PN=Z003530, SN=00336 from 20090109


Gradient Controller cable connections
--------------------------------------------------------------------
GCtrl1: connected to GAB in BSMS

RF cable connections (detected)
--------------------------------------------------------------------
SGU1 NORM output -> input 1 of transmitter 1 (BLAXH2H300/100/150 E 200-600MHZ BLAX300 E 6-365MHZ INR W1345096/0396 at TCP/IP 149.236.99.91)
SGU1 AUX  output -> input 2 of transmitter 2 (BLAX300 E 6-365MHZ INR W1345092/0256 at TCP/IP 149.236.99.90)
SGU2 NORM output -> input 2 of transmitter 1 (BLAXH2H300/100/150 E 200-600MHZ BLAX300 E 6-365MHZ INR W1345096/0396 at TCP/IP 149.236.99.91)
SGU2 AUX  output -> TUNE signal input of HPPR
SGU3 NORM output -> input 1 of transmitter 2 (BLAX300 E 6-365MHZ INR W1345092/0256 at TCP/IP 149.236.99.90)
SGU3 AUX  output -> input 4 of transmitter 1 (BLAXH2H300/100/150 E 200-600MHZ BLAX300 E 6-365MHZ INR W1345096/0396 at TCP/IP 149.236.99.91)

Blanking cable connections (detected)
--------------------------------------------------------------------
transmitter 1 = BLAXH2H300/100/150 E 200-600MHZ BLAX300 E 6-365MHZ INR W1345096/0396 at TCP/IP 149.236.99.91:
- amplifier 1H-100W uses blanking 2
- amplifier X-300W uses blanking 1
- amplifier 2H-150W needs no blanking

transmitter 2 = BLAX300 E 6-365MHZ INR W1345092/0256 at TCP/IP 149.236.99.90:
- amplifier X-300W uses blanking 3
