# Supplementary material for: Access to Spirooxindole-Fused Cyclopentanes via a Stereoselective Organocascade Reaction Using Bifunctional Catalysis
Source: J Org Chem. 2023 Jan 27;88(12):7724–35. doi: 10.1021/acs.joc.2c02478 (PMC10278142; doi:10.1021/acs.joc.2c02478)
Supplement: Supplementary file 3 — jo2c02478_si_003.zip [file jo2c02478_si_003.zip › 3l_4l_R1=Boc,R2=5-Cl,R3=CO2Et/27/pdata/1/auditp.txt]

##TITLE= Audit trail, TopSpin 3.6.1
##JCAMPDX= 5.01
##ORIGIN= Bruker BioSpin GmbH
##OWNER= hybsim
$$ D:\Dokumenty\Simona\NMR\Zaloha600/VA22193_1 cryo/27/pdata/1/auditp.txt
##AUDIT TRAIL=  $$ (NUMBER, WHEN, WHO, WHERE, PROCESS, VERSION, WHAT)
(   1,<2022-11-16 11:32:51.673 +0100>,<nmr>,<pf-b600>,<go4>,<TopSpin 3.6.4>,
      <created by zg on data set with UUID 'dd40768c-6599-11ed-9900-001018358ae2'
       started at 2022-11-16 11:31:43.500 +0100,
       POWCHK enabled, PULCHK disabled,
       completed at 2022-11-16 11:32:51.671 +0100

       configuration hash MD5:
       52 10 27 62 CF 66 05 17 10 30 E2 97 27 E2 26 97
       data hash MD5: 64K
       87 81 C2 81 2E 76 07 FA 1B F3 D9 FA 9F B4 DF DF
>)
(   2,<2022-11-23 11:51:15.377 +0100>,<hybsim>,<simona>,<proc1d>,<TopSpin 3.6.1>,
      <Start of raw data processing
       efp LB = 0.3 FT_mod = 6 PKNL = 1 PHC0 = 60.09968 PHC1 = 10.75179 SI = 64K 
       data hash MD5: 64K
       83 82 9E 67 E9 03 F0 01 E3 E9 DD 2D F1 4A 18 C5>)
##END=

$$ hash MD5
$$ A6 50 91 4D BE 2F 5E 74 BA 74 F7 B8 45 4F ED 23
