# Supplementary material for: Access to Spirooxindole-Fused Cyclopentanes via a Stereoselective Organocascade Reaction Using Bifunctional Catalysis
Source: J Org Chem. 2023 Jan 27;88(12):7724–35. doi: 10.1021/acs.joc.2c02478 (PMC10278142; doi:10.1021/acs.joc.2c02478)
Supplement: Supplementary file 3 — jo2c02478_si_003.zip [file jo2c02478_si_003.zip › 3l_4l_R1=Boc,R2=5-Cl,R3=CO2Et/27/pdata/1/integrals.txt]

   Current data set:
   NAME =	VA22193_1 cryo	EXPNO =	27	PROCNO = 1
   DU   =	/data/simona

   Number   Integrated Region     Integral
     1      7.902      7.831         1.00000
     2      7.831      7.761         2.26293
     3      7.362      7.321         2.12852
     4      7.333      7.268         3.16093
     5      7.268      7.209         3.16867
     6      7.027      6.969         0.98943
     7      5.690      5.631         2.15859
     8      5.620      5.532         1.05763
     9      4.341      4.270         0.98504
    10      4.200      4.136         2.24347
    11      4.136      4.018         2.57467
    12      4.006      3.907         2.46932
    13      3.842      3.737         1.90384
    14      3.033      2.927         2.35215
    15      2.792      2.710         0.97634
    16      2.710      2.616         1.21885
    17      2.605      2.517         1.07404
    18      2.434      2.346         2.32674
    19      2.311      2.235         4.13613
    20      2.047      1.965         1.03894
    21      1.648      1.619         6.84281
    22      1.619      1.572        18.95372
    23      1.572      1.513         4.62414
    24      1.109      1.027         6.64096
    25      0.839      0.751         2.90123
