# Supplementary material for: Access to Spirooxindole-Fused Cyclopentanes via a Stereoselective Organocascade Reaction Using Bifunctional Catalysis
Source: J Org Chem. 2023 Jan 27;88(12):7724–35. doi: 10.1021/acs.joc.2c02478 (PMC10278142; doi:10.1021/acs.joc.2c02478)
Supplement: Supplementary file 3 — jo2c02478_si_003.zip [file jo2c02478_si_003.zip › 3l_4l_R1=Boc,R2=5-Cl,R3=CO2Et/27/pdata/1/peaklist.xml]

<?xml version="1.0" encoding="UTF-8"?>
<PeakList modified="2022-11-23T11:44:46">
  <PeakList1D>
    <PeakList1DHeader creator="hybsim" date="2022-11-23T11:44:46" expNo="27" name="VA22193_1 cryo" owner="" procNo="1" source="D:\Dokumenty\Simona\NMR\Zaloha600">
      <PeakPickDetails>F1=9.873283ppm, F2=-1.825425ppm, MI=0.03cm, MAXI=4.66cm, PC=1.000
      </PeakPickDetails>
    </PeakList1DHeader>
    <Peak1D F1="7.863194" intensity="0.3479017" type="0"/>
    <Peak1D F1="7.848622" intensity="0.3688524" type="0"/>
    <Peak1D F1="7.800514" intensity="0.8895326" type="0"/>
    <Peak1D F1="7.786016" intensity="0.9517457" type="0"/>
    <Peak1D F1="7.338104" intensity="0.8716468" type="0"/>
    <Peak1D F1="7.334601" intensity="1.057159" type="0"/>
    <Peak1D F1="7.308769" intensity="0.6940488" type="0"/>
    <Peak1D F1="7.305168" intensity="0.6505952" type="0"/>
    <Peak1D F1="7.302996" intensity="0.3523248" type="0"/>
    <Peak1D F1="7.294315" intensity="0.635066" type="0"/>
    <Peak1D F1="7.290716" intensity="0.6262122" type="0"/>
    <Peak1D F1="7.288393" intensity="0.309746" type="0"/>
    <Peak1D F1="7.238665" intensity="3.519638" type="0"/>
    <Peak1D F1="7.229246" intensity="0.04228687" type="0"/>
    <Peak1D F1="7.225103" intensity="0.04181467" type="0"/>
    <Peak1D F1="6.995531" intensity="0.3759747" type="0"/>
    <Peak1D F1="6.992042" intensity="0.3766045" type="0"/>
    <Peak1D F1="5.669537" intensity="0.2081762" type="0"/>
    <Peak1D F1="5.663568" intensity="0.2424684" type="0"/>
    <Peak1D F1="5.658334" intensity="0.2323503" type="0"/>
    <Peak1D F1="5.652867" intensity="0.355597" type="0"/>
    <Peak1D F1="5.647777" intensity="0.2468242" type="0"/>
    <Peak1D F1="5.642578" intensity="0.2467581" type="0"/>
    <Peak1D F1="5.636569" intensity="0.2329661" type="0"/>
    <Peak1D F1="5.605171" intensity="0.08261144" type="0"/>
    <Peak1D F1="5.594958" intensity="0.09549963" type="0"/>
    <Peak1D F1="5.590393" intensity="0.1331182" type="0"/>
    <Peak1D F1="5.58034" intensity="0.1336248" type="0"/>
    <Peak1D F1="5.57568" intensity="0.0979491" type="0"/>
    <Peak1D F1="5.565426" intensity="0.08532131" type="0"/>
    <Peak1D F1="5.276226" intensity="0.04306144" type="0"/>
    <Peak1D F1="4.305676" intensity="0.3210455" type="0"/>
    <Peak1D F1="4.291594" intensity="0.3167943" type="0"/>
    <Peak1D F1="4.162852" intensity="0.7358119" type="0"/>
    <Peak1D F1="4.151652" intensity="0.738247" type="0"/>
    <Peak1D F1="4.137973" intensity="0.0332082" type="0"/>
    <Peak1D F1="4.110406" intensity="0.1100009" type="0"/>
    <Peak1D F1="4.098511" intensity="0.3199575" type="0"/>
    <Peak1D F1="4.092479" intensity="0.1525894" type="0"/>
    <Peak1D F1="4.086615" intensity="0.3330257" type="0"/>
    <Peak1D F1="4.080572" intensity="0.4162154" type="0"/>
    <Peak1D F1="4.074748" intensity="0.1356945" type="0"/>
    <Peak1D F1="4.068667" intensity="0.4167962" type="0"/>
    <Peak1D F1="4.056771" intensity="0.1465666" type="0"/>
    <Peak1D F1="3.974264" intensity="0.1374617" type="0"/>
    <Peak1D F1="3.962366" intensity="0.4069752" type="0"/>
    <Peak1D F1="3.956288" intensity="0.1379876" type="0"/>
    <Peak1D F1="3.950467" intensity="0.4190646" type="0"/>
    <Peak1D F1="3.94442" intensity="0.3379423" type="0"/>
    <Peak1D F1="3.938585" intensity="0.1588182" type="0"/>
    <Peak1D F1="3.932521" intensity="0.3279116" type="0"/>
    <Peak1D F1="3.920628" intensity="0.1145536" type="0"/>
    <Peak1D F1="3.815351" intensity="0.07297827" type="0"/>
    <Peak1D F1="3.80931" intensity="0.07966476" type="0"/>
    <Peak1D F1="3.803456" intensity="0.0803133" type="0"/>
    <Peak1D F1="3.797358" intensity="0.2349166" type="0"/>
    <Peak1D F1="3.791736" intensity="0.05167005" type="0"/>
    <Peak1D F1="3.785364" intensity="0.2714" type="0"/>
    <Peak1D F1="3.783659" intensity="0.2733967" type="0"/>
    <Peak1D F1="3.777447" intensity="0.05048748" type="0"/>
    <Peak1D F1="3.77169" intensity="0.2413879" type="0"/>
    <Peak1D F1="3.765601" intensity="0.08280923" type="0"/>
    <Peak1D F1="3.759781" intensity="0.08359174" type="0"/>
    <Peak1D F1="3.753696" intensity="0.07781912" type="0"/>
    <Peak1D F1="3.741796" intensity="0.03286587" type="0"/>
    <Peak1D F1="3.006269" intensity="0.09011222" type="0"/>
    <Peak1D F1="2.9903" intensity="0.1768592" type="0"/>
    <Peak1D F1="2.982112" intensity="0.1170055" type="0"/>
    <Peak1D F1="2.975595" intensity="0.189554" type="0"/>
    <Peak1D F1="2.968299" intensity="0.1658372" type="0"/>
    <Peak1D F1="2.966178" intensity="0.1669036" type="0"/>
    <Peak1D F1="2.964712" intensity="0.1651876" type="0"/>
    <Peak1D F1="2.959046" intensity="0.1243277" type="0"/>
    <Peak1D F1="2.952358" intensity="0.1613096" type="0"/>
    <Peak1D F1="2.950881" intensity="0.1669853" type="0"/>
    <Peak1D F1="2.948816" intensity="0.1502134" type="0"/>
    <Peak1D F1="2.934918" intensity="0.1113205" type="0"/>
    <Peak1D F1="2.77411" intensity="0.03425048" type="0"/>
    <Peak1D F1="2.759015" intensity="0.06532269" type="0"/>
    <Peak1D F1="2.749843" intensity="0.05893504" type="0"/>
    <Peak1D F1="2.746119" intensity="0.07232139" type="0"/>
    <Peak1D F1="2.734839" intensity="0.1083831" type="0"/>
    <Peak1D F1="2.731219" intensity="0.05458598" type="0"/>
    <Peak1D F1="2.722025" intensity="0.106349" type="0"/>
    <Peak1D F1="2.719818" intensity="0.0830621" type="0"/>
    <Peak1D F1="2.70693" intensity="0.06143858" type="0"/>
    <Peak1D F1="2.683113" intensity="0.05294491" type="0"/>
    <Peak1D F1="2.674606" intensity="0.07281996" type="0"/>
    <Peak1D F1="2.673205" intensity="0.07235675" type="0"/>
    <Peak1D F1="2.667888" intensity="0.07692136" type="0"/>
    <Peak1D F1="2.664716" intensity="0.0700549" type="0"/>
    <Peak1D F1="2.659046" intensity="0.1059308" type="0"/>
    <Peak1D F1="2.649577" intensity="0.09765368" type="0"/>
    <Peak1D F1="2.643774" intensity="0.05443345" type="0"/>
    <Peak1D F1="2.640635" intensity="0.0464574" type="0"/>
    <Peak1D F1="2.635431" intensity="0.0595702" type="0"/>
    <Peak1D F1="2.633884" intensity="0.05759687" type="0"/>
    <Peak1D F1="2.625508" intensity="0.04854563" type="0"/>
    <Peak1D F1="2.578297" intensity="0.09575941" type="0"/>
    <Peak1D F1="2.563308" intensity="0.1424594" type="0"/>
    <Peak1D F1="2.55625" intensity="0.1008572" type="0"/>
    <Peak1D F1="2.548262" intensity="0.06684516" type="0"/>
    <Peak1D F1="2.541198" intensity="0.1546922" type="0"/>
    <Peak1D F1="2.526104" intensity="0.06873722" type="0"/>
    <Peak1D F1="2.40899" intensity="0.0889326" type="0"/>
    <Peak1D F1="2.402766" intensity="0.1733512" type="0"/>
    <Peak1D F1="2.396921" intensity="0.2004721" type="0"/>
    <Peak1D F1="2.390699" intensity="0.2147899" type="0"/>
    <Peak1D F1="2.384702" intensity="0.1942282" type="0"/>
    <Peak1D F1="2.379083" intensity="0.1767145" type="0"/>
    <Peak1D F1="2.372734" intensity="0.1843253" type="0"/>
    <Peak1D F1="2.366325" intensity="0.2024826" type="0"/>
    <Peak1D F1="2.360609" intensity="0.1247777" type="0"/>
    <Peak1D F1="2.301592" intensity="0.1000102" type="0"/>
    <Peak1D F1="2.288794" intensity="0.0545336" type="0"/>
    <Peak1D F1="2.283764" intensity="0.0999363" type="0"/>
    <Peak1D F1="2.278869" intensity="0.3299723" type="0"/>
    <Peak1D F1="2.265954" intensity="0.6092899" type="0"/>
    <Peak1D F1="2.260648" intensity="0.6213809" type="0"/>
    <Peak1D F1="2.252152" intensity="0.4090112" type="0"/>
    <Peak1D F1="2.248932" intensity="0.4101263" type="0"/>
    <Peak1D F1="2.245932" intensity="0.4053423" type="0"/>
    <Peak1D F1="2.237406" intensity="0.08605631" type="0"/>
    <Peak1D F1="2.229494" intensity="0.07810412" type="0"/>
    <Peak1D F1="2.223091" intensity="0.04747107" type="0"/>
    <Peak1D F1="2.147785" intensity="0.04795836" type="0"/>
    <Peak1D F1="2.017167" intensity="0.08614071" type="0"/>
    <Peak1D F1="2.009074" intensity="0.09648222" type="0"/>
    <Peak1D F1="2.004664" intensity="0.09650493" type="0"/>
    <Peak1D F1="1.995749" intensity="0.1286518" type="0"/>
    <Peak1D F1="1.98697" intensity="0.09565016" type="0"/>
    <Peak1D F1="1.982587" intensity="0.09090447" type="0"/>
    <Peak1D F1="1.974309" intensity="0.08050504" type="0"/>
    <Peak1D F1="1.708572" intensity="0.06000312" type="0"/>
    <Peak1D F1="1.615135" intensity="0.4533915" type="0"/>
    <Peak1D F1="1.574776" intensity="0.1611825" type="0"/>
    <Peak1D F1="1.545073" intensity="0.4221556" type="0"/>
    <Peak1D F1="1.538868" intensity="0.6065892" type="0"/>
    <Peak1D F1="1.533003" intensity="0.5621336" type="0"/>
    <Peak1D F1="1.526089" intensity="0.2557799" type="0"/>
    <Peak1D F1="1.506818" intensity="0.06976399" type="0"/>
    <Peak1D F1="1.502581" intensity="0.07243951" type="0"/>
    <Peak1D F1="1.49665" intensity="0.1037099" type="0"/>
    <Peak1D F1="1.47619" intensity="0.1134096" type="0"/>
    <Peak1D F1="1.463683" intensity="0.0385888" type="0"/>
    <Peak1D F1="1.451608" intensity="0.04046522" type="0"/>
    <Peak1D F1="1.439604" intensity="0.03283298" type="0"/>
    <Peak1D F1="1.419662" intensity="0.1398501" type="0"/>
    <Peak1D F1="1.343277" intensity="0.03462996" type="0"/>
    <Peak1D F1="1.331249" intensity="0.04226125" type="0"/>
    <Peak1D F1="1.319172" intensity="0.03233915" type="0"/>
    <Peak1D F1="1.315615" intensity="0.03316845" type="0"/>
    <Peak1D F1="1.260679" intensity="0.04907617" type="0"/>
    <Peak1D F1="1.249748" intensity="0.0550807" type="0"/>
    <Peak1D F1="1.23078" intensity="0.3693399" type="0"/>
    <Peak1D F1="1.198794" intensity="0.06311379" type="0"/>
    <Peak1D F1="1.193363" intensity="0.04688916" type="0"/>
    <Peak1D F1="1.17176" intensity="0.03569936" type="0"/>
    <Peak1D F1="1.159778" intensity="0.04106245" type="0"/>
    <Peak1D F1="1.101536" intensity="0.04882085" type="0"/>
    <Peak1D F1="1.089677" intensity="0.07873817" type="0"/>
    <Peak1D F1="1.082819" intensity="0.03903336" type="0"/>
    <Peak1D F1="1.077745" intensity="0.05343537" type="0"/>
    <Peak1D F1="1.067325" intensity="1.521613" type="0"/>
    <Peak1D F1="1.055417" intensity="3.107011" type="0"/>
    <Peak1D F1="1.043524" intensity="1.525409" type="0"/>
    <Peak1D F1="1.034618" intensity="0.1162906" type="0"/>
    <Peak1D F1="1.028018" intensity="0.04426001" type="0"/>
    <Peak1D F1="1.022582" intensity="0.06981894" type="0"/>
    <Peak1D F1="1.01029" intensity="0.03248557" type="0"/>
    <Peak1D F1="0.947453" intensity="0.03726506" type="0"/>
    <Peak1D F1="0.867607" intensity="0.0425449" type="0"/>
    <Peak1D F1="0.859237" intensity="0.04774278" type="0"/>
    <Peak1D F1="0.85611" intensity="0.06049377" type="0"/>
    <Peak1D F1="0.847271" intensity="0.03495147" type="0"/>
    <Peak1D F1="0.844316" intensity="0.04494945" type="0"/>
    <Peak1D F1="0.793553" intensity="0.5842559" type="0"/>
    <Peak1D F1="0.78165" intensity="1.174384" type="0"/>
    <Peak1D F1="0.769759" intensity="0.5767154" type="0"/>
    <Peak1D F1="0.04599" intensity="0.3667196" type="0"/>
  </PeakList1D>
</PeakList>
