# Supplementary material for: Access to Spirooxindole-Fused Cyclopentanes via a Stereoselective Organocascade Reaction Using Bifunctional Catalysis
Source: J Org Chem. 2023 Jan 27;88(12):7724–35. doi: 10.1021/acs.joc.2c02478 (PMC10278142; doi:10.1021/acs.joc.2c02478)
Supplement: Supplementary file 3 — jo2c02478_si_003.zip [file jo2c02478_si_003.zip › 3l_4l_R1=Boc,R2=5-Cl,R3=CO2Et/27/pdata/1/reg]

P     #regions in PPM
# low field   high field
  7.90150527319372  7.831113244033865  # for region 1
  7.831113244033865  7.76072121487401  # for region 2
  7.361833049634832  7.320771032624917  # for region 3
  7.3325030374848925  7.2679770107550254  # for region 4
  7.2679770107550254  7.209316986455146  # for region 5
  7.027470911125521  6.968810886825642  # for region 6
  5.690022357088276  5.631362332788397  # for region 7
  5.619630327928421  5.5316402914786025  # for region 8
  4.3408417981910565  4.2704497690312015  # for region 9
  4.200057739871347  4.1355317131414795  # for region 10
  4.1355317131414795  4.018211664541721  # for region 11
  4.006479659681745  3.906757618371951  # for region 12
  3.8422315916420837  3.7366435479023012  # for region 13
  3.0327232563037514  2.927135212563969  # for region 14
  2.792217156674247  2.710093122654416  # for region 15
  2.710093122654416  2.6162370837746094  # for region 16
  2.6045050789146336  2.5165150424648153  # for region 17
  2.4343910084449845  2.3464009719951657  # for region 18
  2.3112049574152382  2.2349469258253953  # for region 19
  2.047234848065782  1.9651108140459512  # for region 20
  1.6483466828266038  1.6190166706766642  # for region 21
  1.6190166706766642  1.572088651236761  # for region 22
  1.572088651236761  1.5134286269368817  # for region 23
  1.1086744592677158  1.026550425247885  # for region 24
  0.8388383474882717  0.750848311038453  # for region 25
