# Supplementary material for: Access to Spirooxindole-Fused Cyclopentanes via a Stereoselective Organocascade Reaction Using Bifunctional Catalysis
Source: J Org Chem. 2023 Jan 27;88(12):7724–35. doi: 10.1021/acs.joc.2c02478 (PMC10278142; doi:10.1021/acs.joc.2c02478)
Supplement: Supplementary file 3 — jo2c02478_si_003.zip [file jo2c02478_si_003.zip › 3l_4l_R1=Boc,R2=5-Cl,R3=CO2Et/28/pulseprogram]

# 1 "/opt/topspin3.6.4/exp/stan/nmr/lists/pp/selnogpzs.2"
# 1 "<built-in>"
# 1 "<command-line>"
# 1 "/opt/topspin3.6.4/exp/stan/nmr/lists/pp/selnogpzs.2"
;selnogpzs.2
;avance-version (17/01/23)
;1D NOESY using selective refocussing with a shaped pulse
;dipolar coupling may be due to noe or chemical exchange.
;
;H. Kessler, H. Oschkinat, C. Griesinger & W. Bermel,
;   J. Magn. Reson. 70, 106 (1986)
;J. Stonehouse, P. Adell, J. Keeler & A.J. Shaka, 
;   J. Am. Chem. Soc 116, 6037 (1994)
;K. Stott, J. Stonehouse, J. Keeler, T.L. Hwang & A.J. Shaka, 
;   J. Am. Chem. Soc 117, 4199-4200 (1995)
;M.J. Thrippleton & J. Keeler,
;   Angew. Chem. Int. Ed. 42, 3938-3941 (2003)
;
;$CLASS=HighRes
;$DIM=1D
;$TYPE=
;$SUBTYPE=
;$COMMENT=


# 1 "/opt/topspin3.6.4/exp/stan/nmr/lists/pp/Avance.incl" 1
;Avance3.incl
;   for AV III
;
;avance-version (13/06/17)
;
;$CLASS=HighRes Incl
;$COMMENT=


# 169 "/opt/topspin3.6.4/exp/stan/nmr/lists/pp/Avance.incl"
;$Id: Avance3.incl,v 1.10.2.2 2013/08/30 09:43:33 ber Exp $
# 23 "/opt/topspin3.6.4/exp/stan/nmr/lists/pp/selnogpzs.2" 2

# 1 "/opt/topspin3.6.4/exp/stan/nmr/lists/pp/Grad.incl" 1
;Grad2.incl  -  include file for Gradient Spectroscopy
;   for TCU3
;
;avance-version (07/01/17)
;
;$CLASS=HighRes Incl
;$COMMENT=

# 27 "/opt/topspin3.6.4/exp/stan/nmr/lists/pp/Grad.incl"
define list<gradient> EA=<EA>


# 31 "/opt/topspin3.6.4/exp/stan/nmr/lists/pp/Grad.incl"
;$Id: Grad2.incl,v 1.14 2012/01/31 17:49:21 ber Exp $
# 24 "/opt/topspin3.6.4/exp/stan/nmr/lists/pp/selnogpzs.2" 2

# 1 "/opt/topspin3.6.4/exp/stan/nmr/lists/pp/Delay.incl" 1
;Delay.incl  -  include file for commonly used delays
;
;version (13/08/07)
;
;$CLASS=HighRes Incl
;$COMMENT=

# 9 "/opt/topspin3.6.4/exp/stan/nmr/lists/pp/Delay.incl"
;general delays

define delay DELTA
define delay DELTA1
define delay DELTA2
define delay DELTA3
define delay DELTA4
define delay DELTA5
define delay DELTA6
define delay DELTA7
define delay DELTA8
define delay DELTA9
define delay DELTA10
define delay DELTA11
define delay DELTA12
define delay DELTA13
define delay DELTA14
define delay DELTA15
define delay DELTA16

define delay TAU
define delay TAU1
define delay TAU2
define delay TAU3
define delay TAU4
define delay TAU5
define delay TAU6
define delay TAU7
define delay TAU8
define delay TAU9
# 40 "/opt/topspin3.6.4/exp/stan/nmr/lists/pp/Delay.incl"
define delay INCR1
define delay INCR2
define delay INCR3
define delay INCR4
define delay INCR5
define delay INCR6


;delays for centering pulses
# 50 "/opt/topspin3.6.4/exp/stan/nmr/lists/pp/Delay.incl"
define delay CEN_HN1
define delay CEN_HN2
define delay CEN_HN3
define delay CEN_HC1
define delay CEN_HC2
define delay CEN_HC3
define delay CEN_HC4
define delay CEN_HP1
define delay CEN_HP2
define delay CEN_CN1
define delay CEN_CN2
define delay CEN_CN3
define delay CEN_CN4
define delay CEN_CP1
define delay CEN_CP2


;loop counters
# 69 "/opt/topspin3.6.4/exp/stan/nmr/lists/pp/Delay.incl"
define loopcounter COUNTER
define loopcounter SCALEF
define loopcounter FACTOR1
define loopcounter FACTOR2
define loopcounter FACTOR3
define loopcounter FACTOR4
define loopcounter FACTOR5
define loopcounter FACTOR6


# 80 "/opt/topspin3.6.4/exp/stan/nmr/lists/pp/Delay.incl"
;$Id: Delay.incl,v 1.14.2.1 2013/08/30 09:43:33 ber Exp $
# 25 "/opt/topspin3.6.4/exp/stan/nmr/lists/pp/selnogpzs.2" 2


"if (d8 > p32+p44+d16*5+p16*6+34u ) {d20 = d8-p32-p44-d16*5-p16*6-34u;}                                else {d20 = 3u;}"
# 30 "/opt/topspin3.6.4/exp/stan/nmr/lists/pp/selnogpzs.2"
"if (d8 > p32+p44+d16*5+p16*6+34u ) {d31 = d8;}                                else {d31 = p32+p44+d16*5+p16*6+37u;}"


# 34 "/opt/topspin3.6.4/exp/stan/nmr/lists/pp/selnogpzs.2"
"spoff29=0"
"spoff30=0"


# 39 "/opt/topspin3.6.4/exp/stan/nmr/lists/pp/selnogpzs.2"
"spoff2=bf1*(cnst21/1000000)-o1"


# 44 "/opt/topspin3.6.4/exp/stan/nmr/lists/pp/selnogpzs.2"
"acqt0=-p1*2/PI"


# 1 "mc_line 47 file /opt/topspin3.6.4/exp/stan/nmr/lists/pp/selnogpzs.2 exp. def. part of mc cmd. before ze"
; dimension 1D; AQ_mode 
define delay MCWRK
define delay MCREST
"MCREST = 30m - 30m"
"MCWRK = 0.333333*30m"

    dccorr
# 47 "/opt/topspin3.6.4/exp/stan/nmr/lists/pp/selnogpzs.2"
1 ze
# 1 "mc_line 47 file /opt/topspin3.6.4/exp/stan/nmr/lists/pp/selnogpzs.2 exp. def. of mc cmd. after ze"
# 48 "/opt/topspin3.6.4/exp/stan/nmr/lists/pp/selnogpzs.2"
# 1 "mc_line 48 file /opt/topspin3.6.4/exp/stan/nmr/lists/pp/selnogpzs.2 exp. start label for mc cmd."
2 MCWRK  * 2
LBLF0, MCWRK
  MCREST
# 49 "/opt/topspin3.6.4/exp/stan/nmr/lists/pp/selnogpzs.2"
# 53 "/opt/topspin3.6.4/exp/stan/nmr/lists/pp/selnogpzs.2"
  4u


  d1 pl1:f1
  50u setnmr3|0 setnmr0|34|32|33 ctrlgrad 0
# 59 "/opt/topspin3.6.4/exp/stan/nmr/lists/pp/selnogpzs.2"
  (p1 ph1):f1
  3u
  p16:gp1
  d16
  p12:sp2:f1 ph2:r
  3u
  p16:gp1
  d16 pl1:f1

  (p1 ph3):f1
  d20*0.31
  p16:gp2
  d16
  (p44:sp30 ph4):f1
  p16:gp2*-1
  d16
  d20*0.49
  p16*2:gp2*-1  
  d16
  10u gron0
  (p32:sp29 ph4):f1
  20u groff
  d16 pl1:f1
  p16*2:gp2
  d16
  d20*0.2

# 89 "/opt/topspin3.6.4/exp/stan/nmr/lists/pp/selnogpzs.2"
  4u setnmr3^0 setnmr0^34^32^33 ctrlgrad 7


  (p1 ph5):f1
  go=2 ph31
# 1 "mc_line 94 file /opt/topspin3.6.4/exp/stan/nmr/lists/pp/selnogpzs.2 exp. mc cmd. in line"
  MCWRK wr #0
  MCWRK zd
  lo to LBLF0 times td0

# 95 "/opt/topspin3.6.4/exp/stan/nmr/lists/pp/selnogpzs.2"
# 99 "/opt/topspin3.6.4/exp/stan/nmr/lists/pp/selnogpzs.2"
  d31


exit
# 105 "/opt/topspin3.6.4/exp/stan/nmr/lists/pp/selnogpzs.2"
ph1=0 2
ph2=0 0 1 1 2 2 3 3
ph3=0
ph4=0
ph5=0
ph31=2 0 0 2


;pl1 : f1 channel - power level for pulse (default)
;sp2: f1 channel - shaped pulse
;sp29: f1 channel - shaped pulse (adiabatic)
;sp30: f1 channel - shaped pulse for broadband inversion
;p1 : f1 channel -  90 degree high power pulse
;p12: f1 channel - 180 degree shaped pulse
;p16: homospoil/gradient pulse                            [1 msec]
;p32: f1 channel - 180 degree shaped pulse (adiabatic)    [20 msec]
;     smoothed chirp (sweepwidth, 20% smoothing, 10000 points)
;p44: f1 channel - 180 degree shaped pulse for broadband inversion
;d1 : relaxation delay; 1-5 * T1
;d8 : mixing time
;d16: delay for homospoil/gradient recovery
;d31: NOESY mixing time as used
;cnst21: chemical shift for selective pulse (offset, in ppm)
;ns: 2 * n, total number of scans: NS * TD0
;ds: 4
# 132 "/opt/topspin3.6.4/exp/stan/nmr/lists/pp/selnogpzs.2"
;phcor 2 : phasedifference between power levels sp1 and pl1

;choose p12 according to desired selectivity
;the flip-angle is determined by the amplitude
;set O1 on resonance on the multiplet to be excited or use spoffs

# 139 "/opt/topspin3.6.4/exp/stan/nmr/lists/pp/selnogpzs.2"
;use gradient ratio:    gp 1 : gp 2
;                         15 :   40

;for z-only gradients:
;gpz0: ca. 11%
;gpz1: 15%
;gpz2: 40%

;use gradient files:   
;gpnam1: SMSQ10.100
;gpnam2: SMSQ10.100
# 153 "/opt/topspin3.6.4/exp/stan/nmr/lists/pp/selnogpzs.2"
;for sweepwidth of adiabatic shape and adjusting gpz0
;   see supplementary material of M.J. Thrippleton & J. Keeler,
;   Angew. Chem. Int. Ed. 42, 3938-3941 (2003)
;   use pulseprogram zs_setup


# 160 "/opt/topspin3.6.4/exp/stan/nmr/lists/pp/selnogpzs.2"
                                          ;preprocessor-flags-start
;1: automatically calcuate spoffs for selective pulses
;             start experiment with option -DCALC_SPOFFS (eda: ZGOPTNS)
;FLAG_BLK: for setnmr3^0 setnmr0^34^32^33 ctrlgrad 7 before d1 rather than go
;             option -DFLAG_BLK: (eda: ZGOPTNS)
                                          ;preprocessor-flags-end


# 169 "/opt/topspin3.6.4/exp/stan/nmr/lists/pp/selnogpzs.2"
;$Id: selnogpzs.2,v 1.1.2.1 2017/01/30 16:45:02 ber Exp $
