# Supplementary material for: Access to Spirooxindole-Fused Cyclopentanes via a Stereoselective Organocascade Reaction Using Bifunctional Catalysis
Source: J Org Chem. 2023 Jan 27;88(12):7724–35. doi: 10.1021/acs.joc.2c02478 (PMC10278142; doi:10.1021/acs.joc.2c02478)
Supplement: Supplementary file 3 — jo2c02478_si_003.zip [file jo2c02478_si_003.zip › 3l_4l_R1=Boc,R2=5-Cl,R3=CO2Et/28/spnam30]

##TITLE= 
##JCAMP-DX= 5.00 Bruker JCAMP library
##DATA TYPE= Shape Data
##ORIGIN= Bruker BioSpin GmbH
##OWNER= <demo>
##DATE= 2007/07/26
##TIME= 11:33:08
##$SHAPE_PARAMETERS= 
##MINX= 1.000000E02
##MAXX= 1.000000E02
##MINY= 1.100000E-04
##MAXY= 3.314100E02
##$SHAPE_EXMODE= Adiabatic
##$SHAPE_TOTROT= 1.800000E02
##$SHAPE_TYPE= Inversion
##$SHAPE_USER_DEF= 
##$SHAPE_REPHFAC= 
##$SHAPE_BWFAC= 2.000000E00
##$SHAPE_BWFAC50= 
##$SHAPE_INTEGFAC= 2.500000E-01
##$SHAPE_MODE= 0
##NPOINTS= 1000
##XYPOINTS= (XY..XY)
1.000000E02, 3.314100E02
1.000000E02, 3.313543E02
1.000000E02, 3.311710E02
1.000000E02, 3.308594E02
1.000000E02, 3.304188E02
1.000000E02, 3.298483E02
1.000000E02, 3.291473E02
1.000000E02, 3.283150E02
1.000000E02, 3.273506E02
1.000000E02, 3.262534E02
1.000000E02, 3.250226E02
1.000000E02, 3.235804E02
1.000000E02, 3.219144E02
1.000000E02, 3.200250E02
1.000000E02, 3.179310E02
1.000000E02, 3.156513E02
1.000000E02, 3.132045E02
1.000000E02, 3.106096E02
1.000000E02, 3.078852E02
1.000000E02, 3.050502E02
1.000000E02, 3.021233E02
1.000000E02, 2.991234E02
1.000000E02, 2.960693E02
1.000000E02, 2.929796E02
1.000000E02, 2.898733E02
1.000000E02, 2.867691E02
1.000000E02, 2.836714E02
1.000000E02, 2.805543E02
1.000000E02, 2.774293E02
1.000000E02, 2.743016E02
1.000000E02, 2.711764E02
1.000000E02, 2.680586E02
1.000000E02, 2.649536E02
1.000000E02, 2.618665E02
1.000000E02, 2.588023E02
1.000000E02, 2.557662E02
1.000000E02, 2.527634E02
1.000000E02, 2.497991E02
1.000000E02, 2.468782E02
1.000000E02, 2.440060E02
1.000000E02, 2.411877E02
1.000000E02, 2.384283E02
1.000000E02, 2.357331E02
1.000000E02, 2.331070E02
1.000000E02, 2.305554E02
1.000000E02, 2.280833E02
1.000000E02, 2.256958E02
1.000000E02, 2.233982E02
1.000000E02, 2.211955E02
1.000000E02, 2.190928E02
1.000000E02, 2.170955E02
1.000000E02, 2.151742E02
1.000000E02, 2.132879E02
1.000000E02, 2.114363E02
1.000000E02, 2.096186E02
1.000000E02, 2.078344E02
1.000000E02, 2.060830E02
1.000000E02, 2.043637E02
1.000000E02, 2.026761E02
1.000000E02, 2.010194E02
1.000000E02, 1.993932E02
1.000000E02, 1.977967E02
1.000000E02, 1.962293E02
1.000000E02, 1.946906E02
1.000000E02, 1.931797E02
1.000000E02, 1.916963E02
1.000000E02, 1.902395E02
1.000000E02, 1.888089E02
1.000000E02, 1.874038E02
1.000000E02, 1.860237E02
1.000000E02, 1.846678E02
1.000000E02, 1.833357E02
1.000000E02, 1.820267E02
1.000000E02, 1.807401E02
1.000000E02, 1.794755E02
1.000000E02, 1.782321E02
1.000000E02, 1.770094E02
1.000000E02, 1.758067E02
1.000000E02, 1.746236E02
1.000000E02, 1.734592E02
1.000000E02, 1.723132E02
1.000000E02, 1.711847E02
1.000000E02, 1.700733E02
1.000000E02, 1.689783E02
1.000000E02, 1.678992E02
1.000000E02, 1.668352E02
1.000000E02, 1.657859E02
1.000000E02, 1.647506E02
1.000000E02, 1.637286E02
1.000000E02, 1.627194E02
1.000000E02, 1.617225E02
1.000000E02, 1.607371E02
1.000000E02, 1.597626E02
1.000000E02, 1.587986E02
1.000000E02, 1.578442E02
1.000000E02, 1.568991E02
1.000000E02, 1.559624E02
1.000000E02, 1.550337E02
1.000000E02, 1.541124E02
1.000000E02, 1.531977E02
1.000000E02, 1.522892E02
1.000000E02, 1.513820E02
1.000000E02, 1.504830E02
1.000000E02, 1.495884E02
1.000000E02, 1.486980E02
1.000000E02, 1.478119E02
1.000000E02, 1.469301E02
1.000000E02, 1.460525E02
1.000000E02, 1.451792E02
1.000000E02, 1.443100E02
1.000000E02, 1.434450E02
1.000000E02, 1.425841E02
1.000000E02, 1.417274E02
1.000000E02, 1.408747E02
1.000000E02, 1.400261E02
1.000000E02, 1.391816E02
1.000000E02, 1.383410E02
1.000000E02, 1.375045E02
1.000000E02, 1.366719E02
1.000000E02, 1.358432E02
1.000000E02, 1.350185E02
1.000000E02, 1.341976E02
1.000000E02, 1.333806E02
1.000000E02, 1.325675E02
1.000000E02, 1.317582E02
1.000000E02, 1.309526E02
1.000000E02, 1.301509E02
1.000000E02, 1.293528E02
1.000000E02, 1.285585E02
1.000000E02, 1.277679E02
1.000000E02, 1.269809E02
1.000000E02, 1.261976E02
1.000000E02, 1.254179E02
1.000000E02, 1.246418E02
1.000000E02, 1.238692E02
1.000000E02, 1.231002E02
1.000000E02, 1.223347E02
1.000000E02, 1.215727E02
1.000000E02, 1.208141E02
1.000000E02, 1.200590E02
1.000000E02, 1.193074E02
1.000000E02, 1.185591E02
1.000000E02, 1.178141E02
1.000000E02, 1.170725E02
1.000000E02, 1.163343E02
1.000000E02, 1.155993E02
1.000000E02, 1.148676E02
1.000000E02, 1.141391E02
1.000000E02, 1.134138E02
1.000000E02, 1.126918E02
1.000000E02, 1.119729E02
1.000000E02, 1.112571E02
1.000000E02, 1.105445E02
1.000000E02, 1.098349E02
1.000000E02, 1.091284E02
1.000000E02, 1.084250E02
1.000000E02, 1.077246E02
1.000000E02, 1.070271E02
1.000000E02, 1.063326E02
1.000000E02, 1.056411E02
1.000000E02, 1.049525E02
1.000000E02, 1.042668E02
1.000000E02, 1.035839E02
1.000000E02, 1.029039E02
1.000000E02, 1.022267E02
1.000000E02, 1.015523E02
1.000000E02, 1.008807E02
1.000000E02, 1.002118E02
1.000000E02, 9.954565E01
1.000000E02, 9.888217E01
1.000000E02, 9.822136E01
1.000000E02, 9.756319E01
1.000000E02, 9.690763E01
1.000000E02, 9.625467E01
1.000000E02, 9.560428E01
1.000000E02, 9.495643E01
1.000000E02, 9.431110E01
1.000000E02, 9.366826E01
1.000000E02, 9.302789E01
1.000000E02, 9.238997E01
1.000000E02, 9.175446E01
1.000000E02, 9.112134E01
1.000000E02, 9.049059E01
1.000000E02, 8.986219E01
1.000000E02, 8.923610E01
1.000000E02, 8.861231E01
1.000000E02, 8.799079E01
1.000000E02, 8.737151E01
1.000000E02, 8.675444E01
1.000000E02, 8.613958E01
1.000000E02, 8.552688E01
1.000000E02, 8.491632E01
1.000000E02, 8.430788E01
1.000000E02, 8.370154E01
1.000000E02, 8.309727E01
1.000000E02, 8.249504E01
1.000000E02, 8.189483E01
1.000000E02, 8.129661E01
1.000000E02, 8.070036E01
1.000000E02, 8.010606E01
1.000000E02, 7.951368E01
1.000000E02, 7.893117E01
1.000000E02, 7.834259E01
1.000000E02, 7.775594E01
1.000000E02, 7.717122E01
1.000000E02, 7.658845E01
1.000000E02, 7.600762E01
1.000000E02, 7.542876E01
1.000000E02, 7.485186E01
1.000000E02, 7.427693E01
1.000000E02, 7.370399E01
1.000000E02, 7.313303E01
1.000000E02, 7.256407E01
1.000000E02, 7.199712E01
1.000000E02, 7.143217E01
1.000000E02, 7.086925E01
1.000000E02, 7.030835E01
1.000000E02, 6.974948E01
1.000000E02, 6.919266E01
1.000000E02, 6.863789E01
1.000000E02, 6.808518E01
1.000000E02, 6.753453E01
1.000000E02, 6.698595E01
1.000000E02, 6.643946E01
1.000000E02, 6.589505E01
1.000000E02, 6.535274E01
1.000000E02, 6.481253E01
1.000000E02, 6.427443E01
1.000000E02, 6.373845E01
1.000000E02, 6.320460E01
1.000000E02, 6.267288E01
1.000000E02, 6.214330E01
1.000000E02, 6.161587E01
1.000000E02, 6.109060E01
1.000000E02, 6.056749E01
1.000000E02, 6.004656E01
1.000000E02, 5.952780E01
1.000000E02, 5.901123E01
1.000000E02, 5.849686E01
1.000000E02, 5.798469E01
1.000000E02, 5.747473E01
1.000000E02, 5.696698E01
1.000000E02, 5.646147E01
1.000000E02, 5.595818E01
1.000000E02, 5.545714E01
1.000000E02, 5.495834E01
1.000000E02, 5.446180E01
1.000000E02, 5.396753E01
1.000000E02, 5.347552E01
1.000000E02, 5.298579E01
1.000000E02, 5.249835E01
1.000000E02, 5.201321E01
1.000000E02, 5.153037E01
1.000000E02, 5.104983E01
1.000000E02, 5.057162E01
1.000000E02, 5.009572E01
1.000000E02, 4.962216E01
1.000000E02, 4.915094E01
1.000000E02, 4.868207E01
1.000000E02, 4.821555E01
1.000000E02, 4.775140E01
1.000000E02, 4.728962E01
1.000000E02, 4.683021E01
1.000000E02, 4.637319E01
1.000000E02, 4.591857E01
1.000000E02, 4.546634E01
1.000000E02, 4.501652E01
1.000000E02, 4.456912E01
1.000000E02, 4.412415E01
1.000000E02, 4.368160E01
1.000000E02, 4.324150E01
1.000000E02, 4.280384E01
1.000000E02, 4.236864E01
1.000000E02, 4.193590E01
1.000000E02, 4.150562E01
1.000000E02, 4.107783E01
1.000000E02, 4.065252E01
1.000000E02, 4.022970E01
1.000000E02, 3.980939E01
1.000000E02, 3.939158E01
1.000000E02, 3.897629E01
1.000000E02, 3.856352E01
1.000000E02, 3.815328E01
1.000000E02, 3.774558E01
1.000000E02, 3.734042E01
1.000000E02, 3.693782E01
1.000000E02, 3.653778E01
1.000000E02, 3.614031E01
1.000000E02, 3.574542E01
1.000000E02, 3.535311E01
1.000000E02, 3.496340E01
1.000000E02, 3.457628E01
1.000000E02, 3.419177E01
1.000000E02, 3.380987E01
1.000000E02, 3.343060E01
1.000000E02, 3.305396E01
1.000000E02, 3.267996E01
1.000000E02, 3.230860E01
1.000000E02, 3.193989E01
1.000000E02, 3.157384E01
1.000000E02, 3.121047E01
1.000000E02, 3.084858E01
1.000000E02, 3.049012E01
1.000000E02, 3.013394E01
1.000000E02, 2.978006E01
1.000000E02, 2.942845E01
1.000000E02, 2.907913E01
1.000000E02, 2.873209E01
1.000000E02, 2.838732E01
1.000000E02, 2.804484E01
1.000000E02, 2.770462E01
1.000000E02, 2.736668E01
1.000000E02, 2.703101E01
1.000000E02, 2.669760E01
1.000000E02, 2.636647E01
1.000000E02, 2.603759E01
1.000000E02, 2.571098E01
1.000000E02, 2.538663E01
1.000000E02, 2.506454E01
1.000000E02, 2.474471E01
1.000000E02, 2.442713E01
1.000000E02, 2.411181E01
1.000000E02, 2.379873E01
1.000000E02, 2.348791E01
1.000000E02, 2.317933E01
1.000000E02, 2.287300E01
1.000000E02, 2.256891E01
1.000000E02, 2.226707E01
1.000000E02, 2.196746E01
1.000000E02, 2.167009E01
1.000000E02, 2.137496E01
1.000000E02, 2.108206E01
1.000000E02, 2.079140E01
1.000000E02, 2.050296E01
1.000000E02, 2.021676E01
1.000000E02, 1.993278E01
1.000000E02, 1.965102E01
1.000000E02, 1.937149E01
1.000000E02, 1.909418E01
1.000000E02, 1.881908E01
1.000000E02, 1.854621E01
1.000000E02, 1.827555E01
1.000000E02, 1.800710E01
1.000000E02, 1.774086E01
1.000000E02, 1.747684E01
1.000000E02, 1.721502E01
1.000000E02, 1.695540E01
1.000000E02, 1.669799E01
1.000000E02, 1.644278E01
1.000000E02, 1.618978E01
1.000000E02, 1.593897E01
1.000000E02, 1.569035E01
1.000000E02, 1.544393E01
1.000000E02, 1.519971E01
1.000000E02, 1.495767E01
1.000000E02, 1.471782E01
1.000000E02, 1.448016E01
1.000000E02, 1.424468E01
1.000000E02, 1.401139E01
1.000000E02, 1.378027E01
1.000000E02, 1.355134E01
1.000000E02, 1.332458E01
1.000000E02, 1.310000E01
1.000000E02, 1.287759E01
1.000000E02, 1.265735E01
1.000000E02, 1.243929E01
1.000000E02, 1.222338E01
1.000000E02, 1.200965E01
1.000000E02, 1.179808E01
1.000000E02, 1.158867E01
1.000000E02, 1.138142E01
1.000000E02, 1.117633E01
1.000000E02, 1.097340E01
1.000000E02, 1.077262E01
1.000000E02, 1.057399E01
1.000000E02, 1.037751E01
1.000000E02, 1.018318E01
1.000000E02, 9.991000E00
1.000000E02, 9.800960E00
1.000000E02, 9.613070E00
1.000000E02, 9.427310E00
1.000000E02, 9.243700E00
1.000000E02, 9.062220E00
1.000000E02, 8.882880E00
1.000000E02, 8.705670E00
1.000000E02, 8.530590E00
1.000000E02, 8.357650E00
1.000000E02, 8.186830E00
1.000000E02, 8.018130E00
1.000000E02, 7.851560E00
1.000000E02, 7.687110E00
1.000000E02, 7.524790E00
1.000000E02, 7.364570E00
1.000000E02, 7.206480E00
1.000000E02, 7.050500E00
1.000000E02, 6.896630E00
1.000000E02, 6.744880E00
1.000000E02, 6.595230E00
1.000000E02, 6.447690E00
1.000000E02, 6.302250E00
1.000000E02, 6.158920E00
1.000000E02, 6.015530E00
1.000000E02, 5.876250E00
1.000000E02, 5.738930E00
1.000000E02, 5.603570E00
1.000000E02, 5.470160E00
1.000000E02, 5.338670E00
1.000000E02, 5.209100E00
1.000000E02, 5.081440E00
1.000000E02, 4.955680E00
1.000000E02, 4.831810E00
1.000000E02, 4.709810E00
1.000000E02, 4.589670E00
1.000000E02, 4.471390E00
1.000000E02, 4.354950E00
1.000000E02, 4.240340E00
1.000000E02, 4.127540E00
1.000000E02, 4.016560E00
1.000000E02, 3.907370E00
1.000000E02, 3.799970E00
1.000000E02, 3.694340E00
1.000000E02, 3.590480E00
1.000000E02, 3.488360E00
1.000000E02, 3.387990E00
1.000000E02, 3.289350E00
1.000000E02, 3.192420E00
1.000000E02, 3.097210E00
1.000000E02, 3.003680E00
1.000000E02, 2.911850E00
1.000000E02, 2.821680E00
1.000000E02, 2.733180E00
1.000000E02, 2.646330E00
1.000000E02, 2.561120E00
1.000000E02, 2.477530E00
1.000000E02, 2.395570E00
1.000000E02, 2.315210E00
1.000000E02, 2.236440E00
1.000000E02, 2.159260E00
1.000000E02, 2.083660E00
1.000000E02, 2.009610E00
1.000000E02, 1.937110E00
1.000000E02, 1.866150E00
1.000000E02, 1.796720E00
1.000000E02, 1.728810E00
1.000000E02, 1.662400E00
1.000000E02, 1.597490E00
1.000000E02, 1.534050E00
1.000000E02, 1.472090E00
1.000000E02, 1.411590E00
1.000000E02, 1.352540E00
1.000000E02, 1.294930E00
1.000000E02, 1.238750E00
1.000000E02, 1.183980E00
1.000000E02, 1.130610E00
1.000000E02, 1.078640E00
1.000000E02, 1.028050E00
1.000000E02, 9.788300E-01
1.000000E02, 9.309700E-01
1.000000E02, 8.844600E-01
1.000000E02, 8.392800E-01
1.000000E02, 7.954300E-01
1.000000E02, 7.529000E-01
1.000000E02, 7.116700E-01
1.000000E02, 6.717300E-01
1.000000E02, 6.330700E-01
1.000000E02, 5.956900E-01
1.000000E02, 5.595600E-01
1.000000E02, 5.246800E-01
1.000000E02, 4.910300E-01
1.000000E02, 4.586100E-01
1.000000E02, 4.274100E-01
1.000000E02, 3.974100E-01
1.000000E02, 3.685900E-01
1.000000E02, 3.409600E-01
1.000000E02, 3.145000E-01
1.000000E02, 2.892000E-01
1.000000E02, 2.650400E-01
1.000000E02, 2.420200E-01
1.000000E02, 2.201200E-01
1.000000E02, 1.993300E-01
1.000000E02, 1.796500E-01
1.000000E02, 1.610600E-01
1.000000E02, 1.435500E-01
1.000000E02, 1.271000E-01
1.000000E02, 1.117100E-01
1.000000E02, 9.737000E-02
1.000000E02, 8.406000E-02
1.000000E02, 7.178000E-02
1.000000E02, 6.051000E-02
1.000000E02, 5.023000E-02
1.000000E02, 4.095000E-02
1.000000E02, 3.265000E-02
1.000000E02, 2.531000E-02
1.000000E02, 1.894000E-02
1.000000E02, 1.350000E-02
1.000000E02, 9.000000E-03
1.000000E02, 5.420000E-03
1.000000E02, 2.750000E-03
1.000000E02, 9.900000E-04
1.000000E02, 1.100000E-04
1.000000E02, 1.100000E-04
1.000000E02, 9.900000E-04
1.000000E02, 2.750000E-03
1.000000E02, 5.420000E-03
1.000000E02, 9.000000E-03
1.000000E02, 1.350000E-02
1.000000E02, 1.894000E-02
1.000000E02, 2.531000E-02
1.000000E02, 3.265000E-02
1.000000E02, 4.095000E-02
1.000000E02, 5.023000E-02
1.000000E02, 6.051000E-02
1.000000E02, 7.178000E-02
1.000000E02, 8.406000E-02
1.000000E02, 9.737000E-02
1.000000E02, 1.117100E-01
1.000000E02, 1.271000E-01
1.000000E02, 1.435500E-01
1.000000E02, 1.610600E-01
1.000000E02, 1.796500E-01
1.000000E02, 1.993300E-01
1.000000E02, 2.201200E-01
1.000000E02, 2.420200E-01
1.000000E02, 2.650400E-01
1.000000E02, 2.892000E-01
1.000000E02, 3.145000E-01
1.000000E02, 3.409600E-01
1.000000E02, 3.685900E-01
1.000000E02, 3.974100E-01
1.000000E02, 4.274100E-01
1.000000E02, 4.586100E-01
1.000000E02, 4.910300E-01
1.000000E02, 5.246800E-01
1.000000E02, 5.595600E-01
1.000000E02, 5.956900E-01
1.000000E02, 6.330700E-01
1.000000E02, 6.717300E-01
1.000000E02, 7.116700E-01
1.000000E02, 7.529000E-01
1.000000E02, 7.954300E-01
1.000000E02, 8.392800E-01
1.000000E02, 8.844600E-01
1.000000E02, 9.309700E-01
1.000000E02, 9.788300E-01
1.000000E02, 1.028050E00
1.000000E02, 1.078640E00
1.000000E02, 1.130610E00
1.000000E02, 1.183980E00
1.000000E02, 1.238750E00
1.000000E02, 1.294930E00
1.000000E02, 1.352540E00
1.000000E02, 1.411590E00
1.000000E02, 1.472090E00
1.000000E02, 1.534050E00
1.000000E02, 1.597490E00
1.000000E02, 1.662400E00
1.000000E02, 1.728810E00
1.000000E02, 1.796720E00
1.000000E02, 1.866150E00
1.000000E02, 1.937110E00
1.000000E02, 2.009610E00
1.000000E02, 2.083660E00
1.000000E02, 2.159260E00
1.000000E02, 2.236440E00
1.000000E02, 2.315210E00
1.000000E02, 2.395570E00
1.000000E02, 2.477530E00
1.000000E02, 2.561120E00
1.000000E02, 2.646330E00
1.000000E02, 2.733180E00
1.000000E02, 2.821680E00
1.000000E02, 2.911850E00
1.000000E02, 3.003680E00
1.000000E02, 3.097210E00
1.000000E02, 3.192420E00
1.000000E02, 3.289350E00
1.000000E02, 3.387990E00
1.000000E02, 3.488360E00
1.000000E02, 3.590480E00
1.000000E02, 3.694340E00
1.000000E02, 3.799970E00
1.000000E02, 3.907370E00
1.000000E02, 4.016560E00
1.000000E02, 4.127540E00
1.000000E02, 4.240340E00
1.000000E02, 4.354950E00
1.000000E02, 4.471390E00
1.000000E02, 4.589670E00
1.000000E02, 4.709810E00
1.000000E02, 4.831810E00
1.000000E02, 4.955680E00
1.000000E02, 5.081440E00
1.000000E02, 5.209100E00
1.000000E02, 5.338670E00
1.000000E02, 5.470160E00
1.000000E02, 5.603570E00
1.000000E02, 5.738930E00
1.000000E02, 5.876250E00
1.000000E02, 6.015530E00
1.000000E02, 6.158920E00
1.000000E02, 6.302250E00
1.000000E02, 6.447690E00
1.000000E02, 6.595230E00
1.000000E02, 6.744880E00
1.000000E02, 6.896630E00
1.000000E02, 7.050500E00
1.000000E02, 7.206480E00
1.000000E02, 7.364570E00
1.000000E02, 7.524790E00
1.000000E02, 7.687110E00
1.000000E02, 7.851560E00
1.000000E02, 8.018130E00
1.000000E02, 8.186830E00
1.000000E02, 8.357650E00
1.000000E02, 8.530590E00
1.000000E02, 8.705670E00
1.000000E02, 8.882880E00
1.000000E02, 9.062220E00
1.000000E02, 9.243700E00
1.000000E02, 9.427310E00
1.000000E02, 9.613070E00
1.000000E02, 9.800960E00
1.000000E02, 9.991000E00
1.000000E02, 1.018318E01
1.000000E02, 1.037751E01
1.000000E02, 1.057399E01
1.000000E02, 1.077262E01
1.000000E02, 1.097340E01
1.000000E02, 1.117633E01
1.000000E02, 1.138142E01
1.000000E02, 1.158867E01
1.000000E02, 1.179808E01
1.000000E02, 1.200965E01
1.000000E02, 1.222338E01
1.000000E02, 1.243929E01
1.000000E02, 1.265735E01
1.000000E02, 1.287759E01
1.000000E02, 1.310000E01
1.000000E02, 1.332458E01
1.000000E02, 1.355134E01
1.000000E02, 1.378027E01
1.000000E02, 1.401139E01
1.000000E02, 1.424468E01
1.000000E02, 1.448016E01
1.000000E02, 1.471782E01
1.000000E02, 1.495767E01
1.000000E02, 1.519971E01
1.000000E02, 1.544393E01
1.000000E02, 1.569035E01
1.000000E02, 1.593897E01
1.000000E02, 1.618978E01
1.000000E02, 1.644278E01
1.000000E02, 1.669799E01
1.000000E02, 1.695540E01
1.000000E02, 1.721502E01
1.000000E02, 1.747684E01
1.000000E02, 1.774086E01
1.000000E02, 1.800710E01
1.000000E02, 1.827555E01
1.000000E02, 1.854621E01
1.000000E02, 1.881908E01
1.000000E02, 1.909418E01
1.000000E02, 1.937149E01
1.000000E02, 1.965102E01
1.000000E02, 1.993278E01
1.000000E02, 2.021676E01
1.000000E02, 2.050296E01
1.000000E02, 2.079140E01
1.000000E02, 2.108206E01
1.000000E02, 2.137496E01
1.000000E02, 2.167009E01
1.000000E02, 2.196746E01
1.000000E02, 2.226707E01
1.000000E02, 2.256891E01
1.000000E02, 2.287300E01
1.000000E02, 2.317933E01
1.000000E02, 2.348791E01
1.000000E02, 2.379873E01
1.000000E02, 2.411181E01
1.000000E02, 2.442713E01
1.000000E02, 2.474471E01
1.000000E02, 2.506454E01
1.000000E02, 2.538663E01
1.000000E02, 2.571098E01
1.000000E02, 2.603759E01
1.000000E02, 2.636647E01
1.000000E02, 2.669760E01
1.000000E02, 2.703101E01
1.000000E02, 2.736668E01
1.000000E02, 2.770462E01
1.000000E02, 2.804484E01
1.000000E02, 2.838732E01
1.000000E02, 2.873209E01
1.000000E02, 2.907913E01
1.000000E02, 2.942845E01
1.000000E02, 2.978006E01
1.000000E02, 3.013394E01
1.000000E02, 3.049012E01
1.000000E02, 3.084858E01
1.000000E02, 3.121047E01
1.000000E02, 3.157384E01
1.000000E02, 3.193989E01
1.000000E02, 3.230860E01
1.000000E02, 3.267996E01
1.000000E02, 3.305396E01
1.000000E02, 3.343060E01
1.000000E02, 3.380987E01
1.000000E02, 3.419177E01
1.000000E02, 3.457628E01
1.000000E02, 3.496340E01
1.000000E02, 3.535311E01
1.000000E02, 3.574542E01
1.000000E02, 3.614031E01
1.000000E02, 3.653778E01
1.000000E02, 3.693782E01
1.000000E02, 3.734042E01
1.000000E02, 3.774558E01
1.000000E02, 3.815328E01
1.000000E02, 3.856352E01
1.000000E02, 3.897629E01
1.000000E02, 3.939158E01
1.000000E02, 3.980939E01
1.000000E02, 4.022970E01
1.000000E02, 4.065252E01
1.000000E02, 4.107783E01
1.000000E02, 4.150562E01
1.000000E02, 4.193590E01
1.000000E02, 4.236864E01
1.000000E02, 4.280384E01
1.000000E02, 4.324150E01
1.000000E02, 4.368160E01
1.000000E02, 4.412415E01
1.000000E02, 4.456912E01
1.000000E02, 4.501652E01
1.000000E02, 4.546634E01
1.000000E02, 4.591857E01
1.000000E02, 4.637319E01
1.000000E02, 4.683021E01
1.000000E02, 4.728962E01
1.000000E02, 4.775140E01
1.000000E02, 4.821555E01
1.000000E02, 4.868207E01
1.000000E02, 4.915094E01
1.000000E02, 4.962216E01
1.000000E02, 5.009572E01
1.000000E02, 5.057162E01
1.000000E02, 5.104983E01
1.000000E02, 5.153037E01
1.000000E02, 5.201321E01
1.000000E02, 5.249835E01
1.000000E02, 5.298579E01
1.000000E02, 5.347552E01
1.000000E02, 5.396753E01
1.000000E02, 5.446180E01
1.000000E02, 5.495834E01
1.000000E02, 5.545714E01
1.000000E02, 5.595818E01
1.000000E02, 5.646147E01
1.000000E02, 5.696698E01
1.000000E02, 5.747473E01
1.000000E02, 5.798469E01
1.000000E02, 5.849686E01
1.000000E02, 5.901123E01
1.000000E02, 5.952780E01
1.000000E02, 6.004656E01
1.000000E02, 6.056749E01
1.000000E02, 6.109060E01
1.000000E02, 6.161587E01
1.000000E02, 6.214330E01
1.000000E02, 6.267288E01
1.000000E02, 6.320460E01
1.000000E02, 6.373845E01
1.000000E02, 6.427443E01
1.000000E02, 6.481253E01
1.000000E02, 6.535274E01
1.000000E02, 6.589505E01
1.000000E02, 6.643946E01
1.000000E02, 6.698595E01
1.000000E02, 6.753453E01
1.000000E02, 6.808518E01
1.000000E02, 6.863789E01
1.000000E02, 6.919266E01
1.000000E02, 6.974948E01
1.000000E02, 7.030835E01
1.000000E02, 7.086925E01
1.000000E02, 7.143217E01
1.000000E02, 7.199712E01
1.000000E02, 7.256407E01
1.000000E02, 7.313303E01
1.000000E02, 7.370399E01
1.000000E02, 7.427693E01
1.000000E02, 7.485186E01
1.000000E02, 7.542876E01
1.000000E02, 7.600762E01
1.000000E02, 7.658845E01
1.000000E02, 7.717122E01
1.000000E02, 7.775594E01
1.000000E02, 7.834259E01
1.000000E02, 7.893117E01
1.000000E02, 7.951368E01
1.000000E02, 8.010606E01
1.000000E02, 8.070036E01
1.000000E02, 8.129661E01
1.000000E02, 8.189483E01
1.000000E02, 8.249504E01
1.000000E02, 8.309727E01
1.000000E02, 8.370154E01
1.000000E02, 8.430788E01
1.000000E02, 8.491632E01
1.000000E02, 8.552688E01
1.000000E02, 8.613958E01
1.000000E02, 8.675444E01
1.000000E02, 8.737151E01
1.000000E02, 8.799079E01
1.000000E02, 8.861231E01
1.000000E02, 8.923610E01
1.000000E02, 8.986219E01
1.000000E02, 9.049059E01
1.000000E02, 9.112134E01
1.000000E02, 9.175446E01
1.000000E02, 9.238997E01
1.000000E02, 9.302789E01
1.000000E02, 9.366826E01
1.000000E02, 9.431110E01
1.000000E02, 9.495643E01
1.000000E02, 9.560428E01
1.000000E02, 9.625467E01
1.000000E02, 9.690763E01
1.000000E02, 9.756319E01
1.000000E02, 9.822136E01
1.000000E02, 9.888217E01
1.000000E02, 9.954565E01
1.000000E02, 1.002118E02
1.000000E02, 1.008807E02
1.000000E02, 1.015523E02
1.000000E02, 1.022267E02
1.000000E02, 1.029039E02
1.000000E02, 1.035839E02
1.000000E02, 1.042668E02
1.000000E02, 1.049525E02
1.000000E02, 1.056411E02
1.000000E02, 1.063326E02
1.000000E02, 1.070271E02
1.000000E02, 1.077246E02
1.000000E02, 1.084250E02
1.000000E02, 1.091284E02
1.000000E02, 1.098349E02
1.000000E02, 1.105445E02
1.000000E02, 1.112571E02
1.000000E02, 1.119729E02
1.000000E02, 1.126918E02
1.000000E02, 1.134138E02
1.000000E02, 1.141391E02
1.000000E02, 1.148676E02
1.000000E02, 1.155993E02
1.000000E02, 1.163343E02
1.000000E02, 1.170725E02
1.000000E02, 1.178141E02
1.000000E02, 1.185591E02
1.000000E02, 1.193074E02
1.000000E02, 1.200590E02
1.000000E02, 1.208141E02
1.000000E02, 1.215727E02
1.000000E02, 1.223347E02
1.000000E02, 1.231002E02
1.000000E02, 1.238692E02
1.000000E02, 1.246418E02
1.000000E02, 1.254179E02
1.000000E02, 1.261976E02
1.000000E02, 1.269809E02
1.000000E02, 1.277679E02
1.000000E02, 1.285585E02
1.000000E02, 1.293528E02
1.000000E02, 1.301509E02
1.000000E02, 1.309526E02
1.000000E02, 1.317582E02
1.000000E02, 1.325675E02
1.000000E02, 1.333806E02
1.000000E02, 1.341976E02
1.000000E02, 1.350185E02
1.000000E02, 1.358432E02
1.000000E02, 1.366719E02
1.000000E02, 1.375045E02
1.000000E02, 1.383410E02
1.000000E02, 1.391816E02
1.000000E02, 1.400261E02
1.000000E02, 1.408747E02
1.000000E02, 1.417274E02
1.000000E02, 1.425841E02
1.000000E02, 1.434450E02
1.000000E02, 1.443100E02
1.000000E02, 1.451792E02
1.000000E02, 1.460525E02
1.000000E02, 1.469301E02
1.000000E02, 1.478119E02
1.000000E02, 1.486980E02
1.000000E02, 1.495884E02
1.000000E02, 1.504830E02
1.000000E02, 1.513820E02
1.000000E02, 1.522892E02
1.000000E02, 1.531977E02
1.000000E02, 1.541124E02
1.000000E02, 1.550337E02
1.000000E02, 1.559624E02
1.000000E02, 1.568991E02
1.000000E02, 1.578442E02
1.000000E02, 1.587986E02
1.000000E02, 1.597626E02
1.000000E02, 1.607371E02
1.000000E02, 1.617225E02
1.000000E02, 1.627194E02
1.000000E02, 1.637286E02
1.000000E02, 1.647506E02
1.000000E02, 1.657859E02
1.000000E02, 1.668352E02
1.000000E02, 1.678992E02
1.000000E02, 1.689783E02
1.000000E02, 1.700733E02
1.000000E02, 1.711847E02
1.000000E02, 1.723132E02
1.000000E02, 1.734592E02
1.000000E02, 1.746236E02
1.000000E02, 1.758067E02
1.000000E02, 1.770094E02
1.000000E02, 1.782321E02
1.000000E02, 1.794755E02
1.000000E02, 1.807401E02
1.000000E02, 1.820267E02
1.000000E02, 1.833357E02
1.000000E02, 1.846678E02
1.000000E02, 1.860237E02
1.000000E02, 1.874038E02
1.000000E02, 1.888089E02
1.000000E02, 1.902395E02
1.000000E02, 1.916963E02
1.000000E02, 1.931797E02
1.000000E02, 1.946906E02
1.000000E02, 1.962293E02
1.000000E02, 1.977967E02
1.000000E02, 1.993932E02
1.000000E02, 2.010194E02
1.000000E02, 2.026761E02
1.000000E02, 2.043637E02
1.000000E02, 2.060830E02
1.000000E02, 2.078344E02
1.000000E02, 2.096186E02
1.000000E02, 2.114363E02
1.000000E02, 2.132879E02
1.000000E02, 2.151742E02
1.000000E02, 2.170955E02
1.000000E02, 2.190928E02
1.000000E02, 2.211955E02
1.000000E02, 2.233982E02
1.000000E02, 2.256958E02
1.000000E02, 2.280833E02
1.000000E02, 2.305554E02
1.000000E02, 2.331070E02
1.000000E02, 2.357331E02
1.000000E02, 2.384283E02
1.000000E02, 2.411877E02
1.000000E02, 2.440060E02
1.000000E02, 2.468782E02
1.000000E02, 2.497991E02
1.000000E02, 2.527634E02
1.000000E02, 2.557662E02
1.000000E02, 2.588023E02
1.000000E02, 2.618665E02
1.000000E02, 2.649536E02
1.000000E02, 2.680586E02
1.000000E02, 2.711764E02
1.000000E02, 2.743016E02
1.000000E02, 2.774293E02
1.000000E02, 2.805543E02
1.000000E02, 2.836714E02
1.000000E02, 2.867691E02
1.000000E02, 2.898733E02
1.000000E02, 2.929796E02
1.000000E02, 2.960693E02
1.000000E02, 2.991234E02
1.000000E02, 3.021233E02
1.000000E02, 3.050502E02
1.000000E02, 3.078852E02
1.000000E02, 3.106096E02
1.000000E02, 3.132045E02
1.000000E02, 3.156513E02
1.000000E02, 3.179310E02
1.000000E02, 3.200250E02
1.000000E02, 3.219144E02
1.000000E02, 3.235804E02
1.000000E02, 3.250226E02
1.000000E02, 3.262534E02
1.000000E02, 3.273506E02
1.000000E02, 3.283150E02
1.000000E02, 3.291473E02
1.000000E02, 3.298483E02
1.000000E02, 3.304188E02
1.000000E02, 3.308594E02
1.000000E02, 3.311710E02
1.000000E02, 3.313543E02
1.000000E02, 3.314100E02
##END
