# Supplementary material for: Access to Spirooxindole-Fused Cyclopentanes via a Stereoselective Organocascade Reaction Using Bifunctional Catalysis
Source: J Org Chem. 2023 Jan 27;88(12):7724–35. doi: 10.1021/acs.joc.2c02478 (PMC10278142; doi:10.1021/acs.joc.2c02478)
Supplement: Supplementary file 3 — jo2c02478_si_003.zip [file jo2c02478_si_003.zip › 3l_4l_R1=Boc,R2=5-Cl,R3=CO2Et/32/shimvalues]

# Wed Nov 16 11:51:15 2022
#$$PROBEIDENTIFIER=Z75812_0036
#$$PROBENAME=CP TCI 600S3 H-C/N-D-05 Z
#$$SHIMID=292722
#
# Active Shim Gradients
#
Z           		3347            
Z2          		-3354           
Z3          		1525            
Z4          		-3958           
Z5          		-658            
Z6          		1620            
Z7          		8624            
Z8          		-4895           
X           		5220            
XZ          		4555            
XZ2         		-5587           
XZ3         		985             
XZ4         		-2273           
XZ5         		-685            
Y           		-654            
YZ          		-2450           
YZ2         		1117            
YZ3         		4               
YZ4         		-584            
YZ5         		53              
XY          		-11692          
XYZ         		4465            
XYZ2        		-568            
XYZ3        		147             
XYZ4        		908             
XYZ5        		-92             
(X2-Y2)     		-15089          
(X2-Y2)Z    		2167            
(X2-Y2)Z2   		-599            
(X2-Y2)Z3   		308             
(X2-Y2)Z4   		641             
(X2-Y2)Z5   		20              
X3          		2280            
X3Z         		9               
Y3          		1461            
Y3Z         		81              
#
# Lock Parameter
#
FIELD		4783.515
LOCKPHASE		312.375 
LOCKPOWER		-30.000 
LOCKGAIN		121.209 
LOCKDC		-62.900 
LOCKSHIFT		7.240   
LOOPGAIN		-12.000 
LOOPTIME		0.400   
LOOPFILTER		100.000 
#
IEEE64_VERSION_CODE 1
#
# Shim currents 
#
SHIM_SETTING [1 ]  3268.46797221   
SHIM_SETTING [2 ]  -1993.04224228  
SHIM_SETTING [3 ]  -3861.98880510  
SHIM_SETTING [4 ]  -3587.65690064  
SHIM_SETTING [5 ]  -122.53641423   
SHIM_SETTING [6 ]  2895.66822349   
SHIM_SETTING [7 ]  439.53212758    
SHIM_SETTING [8 ]  -17151.84436390 
SHIM_SETTING [9 ]  73.56479060     
SHIM_SETTING [10]  -4056.80243895  
SHIM_SETTING [11]  0.00000000      
SHIM_SETTING [12]  1379.95778100   
SHIM_SETTING [13]  1542.16346984   
SHIM_SETTING [14]  1101.73913758   
SHIM_SETTING [15]  2952.47116325   
SHIM_SETTING [16]  -7462.64495072  
SHIM_SETTING [17]  12144.25761153  
SHIM_SETTING [18]  10057.23418238  
SHIM_SETTING [19]  3237.06954589   
SHIM_SETTING [20]  1600.75383549   
SHIM_SETTING [21]  -7661.70368677  
SHIM_SETTING [22]  -12463.81165401 
SHIM_SETTING [23]  -13951.60664187 
SHIM_SETTING [24]  -16630.54482590 
SHIM_SETTING [25]  -4472.60568385  
SHIM_SETTING [26]  -6098.09346397  
SHIM_SETTING [27]  1110.15185850   
SHIM_SETTING [28]  -2257.07372683  
SHIM_SETTING [29]  -2719.69131211  
SHIM_SETTING [30]  -4824.22610581  
SHIM_SETTING [31]  -1956.62638677  
SHIM_SETTING [32]  2599.04756863   
SHIM_SETTING [33]  -3164.32805349  
SHIM_SETTING [34]  -12256.23502860 
SHIM_SETTING [35]  -9160.72340591  
SHIM_SETTING [36]  -15207.58725814 
SHIM_SETTING [37]  -720.51232019   
SHIM_SETTING [38]  -1477.31257918  
SHIM_SETTING [39]  374.86201272    
SHIM_SETTING [40]  0.00000000      
