# Supplementary material for: Access to Spirooxindole-Fused Cyclopentanes via a Stereoselective Organocascade Reaction Using Bifunctional Catalysis
Source: J Org Chem. 2023 Jan 27;88(12):7724–35. doi: 10.1021/acs.joc.2c02478 (PMC10278142; doi:10.1021/acs.joc.2c02478)
Supplement: Supplementary file 3 — jo2c02478_si_003.zip [file jo2c02478_si_003.zip › 3l_4l_R1=Boc,R2=5-Cl,R3=CO2Et/33/audita.txt]

##TITLE= Audit trail, TopSpin 3.6.4
##JCAMPDX= 5.01
##ORIGIN= Bruker BioSpin GmbH
##OWNER= nmr
$$ /data/simona/VA22193_1 cryo/33/audita.txt
##AUDIT TRAIL=  $$ (NUMBER, WHEN, WHO, WHERE, PROCESS, VERSION, WHAT)
(   1,<2022-11-16 11:54:38.898 +0100>,<nmr>,<pf-b600>,<go4>,<TopSpin 3.6.4>,
      <created by zg on data set with UUID 'a219b426-659c-11ed-b5a7-001018358ae2'
       started at 2022-11-16 11:51:33.163 +0100,
       POWCHK enabled, PULCHK disabled,
       completed at 2022-11-16 11:54:38.896 +0100

       configuration hash MD5:
       52 10 27 62 CF 66 05 17 10 30 E2 97 27 E2 26 97
       data hash MD5: 64K
       03 9A 01 22 69 17 1F 7F BB 05 E7 5F 67 26 C8 FD
>)
##END=

$$ hash MD5
$$ 8F EF E9 C0 56 D4 BC A4 28 50 64 2F 60 B6 AD 0E
